# Supplementary material for: Unveiling the key genes, environmental toxins, and drug exposures in modulating the severity of ulcerative colitis: a comprehensive analysis
Source: Front Immunol. 2023 Jul 19;14:1162458. doi: 10.3389/fimmu.2023.1162458 (PMC10394652; doi:10.3389/fimmu.2023.1162458)
Supplement: Supplementary file 1 [file DataSheet_1.xlsx]

## Sheet: Supplementary Table 1
Supplementary Table 1:Nine gene co-expression modules in GSE109142 cohort identified by WGCNA.
Gene	Gene Module
A1BG-AS1	darkgreen
ABCA3	darkgreen
ABCA6	darkgreen
ABCA7	darkgreen
ABCB4	darkgreen
ABCD2	darkgreen
ABHD8	darkgreen
ABI3	darkgreen
ABTB1	darkgreen
AC002480.3	darkgreen
AC002480.5	darkgreen
AC003973.3	darkgreen
AC006129.2	darkgreen
AC006129.3	darkgreen
AC006987.4	darkgreen
AC007386.4	darkgreen
AC007952.5	darkgreen
AC007952.6	darkgreen
AC011073.1	darkgreen
AC016747.3	darkgreen
AC017104.6	darkgreen
AC022182.3	darkgreen
AC023590.1	darkgreen
AC025171.1	darkgreen
AC074289.1	darkgreen
AC079767.4	darkgreen
AC083949.1	darkgreen
AC091042.1	darkgreen
AC097713.4	darkgreen
AC104809.4	darkgreen
AC109333.10	darkgreen
AC145110.1	darkgreen
AC147651.4	darkgreen
AC246787.1	darkgreen
AC246787.3	darkgreen
AC246787.4	darkgreen
AC246787.5	darkgreen
ACAD11	darkgreen
ACAP1	darkgreen
ACSL6	darkgreen
AD000864.6	darkgreen
ADAM19	darkgreen
ADAM28	darkgreen
ADAMTS10	darkgreen
ADARB1	darkgreen
ADA	darkgreen
ADCY7	darkgreen
ADD2	darkgreen
ADGRG2	darkgreen
ADGRG5	darkgreen
ADORA2A	darkgreen
ADPRH	darkgreen
ADRBK2	darkgreen
AFF2	darkgreen
AFF3	darkgreen
AGAP2	darkgreen
AICDA	darkgreen
AIM2	darkgreen
AIP	darkgreen
AIRE	darkgreen
AKNA	darkgreen
AKR1B1	darkgreen
AL122127.25	darkgreen
AL133493.2	darkgreen
ALDH1L2	darkgreen
ALPK2	darkgreen
AMPD3	darkgreen
ANGPTL6	darkgreen
ANK2	darkgreen
ANKDD1A	darkgreen
ANKLE1	darkgreen
ANKRD13D	darkgreen
ANKRD29	darkgreen
ANKRD33B	darkgreen
ANKRD36BP2	darkgreen
ANKRD44	darkgreen
ANKRD55	darkgreen
ANKRD65	darkgreen
ANXA2R	darkgreen
ANXA6	darkgreen
AOC2	darkgreen
AP001056.1	darkgreen
AP001057.1	darkgreen
AP001059.6	darkgreen
AP001059.7	darkgreen
AP1M1	darkgreen
APBA2	darkgreen
APBA3	darkgreen
APBB1IP	darkgreen
APBB1	darkgreen
APOBEC3D	darkgreen
APOBEC3F	darkgreen
APOBEC3G	darkgreen
ARHGAP15	darkgreen
ARHGAP22	darkgreen
ARHGAP24	darkgreen
ARHGAP25	darkgreen
ARHGAP30	darkgreen
ARHGAP4	darkgreen
ARHGAP9	darkgreen
ARHGDIB	darkgreen
ARHGEF6	darkgreen
ARID3A	darkgreen
ARID5A	darkgreen
ARL4C	darkgreen
ARRDC5	darkgreen
ASB2	darkgreen
ATHL1	darkgreen
ATM	darkgreen
ATP1A4	darkgreen
ATP8B2	darkgreen
ATP8B3	darkgreen
B4GALNT1	darkgreen
BACH2	darkgreen
BANK1	darkgreen
BASP1	darkgreen
BATF	darkgreen
BCAS4	darkgreen
BCAT1	darkgreen
BCL11A	darkgreen
BCL11B	darkgreen
BCL7A	darkgreen
BEND4	darkgreen
BEND5	darkgreen
BHLHA15	darkgreen
BHLHE22	darkgreen
BICD1	darkgreen
BICD2	darkgreen
BIN2	darkgreen
BISPR	darkgreen
BLK	darkgreen
BLNK	darkgreen
BLVRA	darkgreen
BNIP3P41	darkgreen
BTBD11	darkgreen
BTBD6P1	darkgreen
BTK	darkgreen
BTLA	darkgreen
BTN1A1	darkgreen
BTN2A2	darkgreen
BZRAP1-AS1	darkgreen
C10orf128	darkgreen
C10orf54	darkgreen
C11orf21	darkgreen
C12orf42	darkgreen
C16orf54	darkgreen
C16orf74	darkgreen
C16orf86	darkgreen
C17orf62	darkgreen
C17orf96	darkgreen
C1orf162	darkgreen
C1orf186	darkgreen
C1orf228	darkgreen
C22orf34	darkgreen
C2CD2	darkgreen
C3	darkgreen
C6orf1	darkgreen
CACNB4	darkgreen
CADM3	darkgreen
CALHM2	darkgreen
CAMK4	darkgreen
CARD11	darkgreen
CARD8-AS1	darkgreen
CARD8	darkgreen
CARD9	darkgreen
CARNS1	darkgreen
CASQ1	darkgreen
CBLN3	darkgreen
CBX4	darkgreen
CBX6	darkgreen
CBX7	darkgreen
CCBL1	darkgreen
CCDC102A	darkgreen
CCDC106	darkgreen
CCDC136	darkgreen
CCDC141	darkgreen
CCDC64	darkgreen
CCDC69	darkgreen
CCDC78	darkgreen
CCDC88A	darkgreen
CCL19	darkgreen
CCL21	darkgreen
CCL22	darkgreen
CCM2	darkgreen
CCR12P	darkgreen
CCR4	darkgreen
CCR6	darkgreen
CCR7	darkgreen
CCR8	darkgreen
CD180	darkgreen
CD19	darkgreen
CD1A	darkgreen
CD1C	darkgreen
CD1D	darkgreen
CD200	darkgreen
CD226	darkgreen
CD22	darkgreen
CD247	darkgreen
CD27	darkgreen
CD28	darkgreen
CD2	darkgreen
CD37	darkgreen
CD38	darkgreen
CD3D	darkgreen
CD3E	darkgreen
CD3G	darkgreen
CD40LG	darkgreen
CD40	darkgreen
CD48	darkgreen
CD4	darkgreen
CD52	darkgreen
CD53	darkgreen
CD5	darkgreen
CD69	darkgreen
CD6	darkgreen
CD70	darkgreen
CD72	darkgreen
CD74	darkgreen
CD79A	darkgreen
CD79B	darkgreen
CD7	darkgreen
CD81	darkgreen
CD82	darkgreen
CD83	darkgreen
CD84	darkgreen
CD86	darkgreen
CD96	darkgreen
CDK14	darkgreen
CDK5R1	darkgreen
CEACAM21	darkgreen
CEP85L	darkgreen
CERKL	darkgreen
CERS4	darkgreen
CETP	darkgreen
CFP	darkgreen
CHN1	darkgreen
CHRM3-AS2	darkgreen
CHST10	darkgreen
CHST12	darkgreen
CHST8	darkgreen
CIITA	darkgreen
CLEC17A	darkgreen
CLEC2B	darkgreen
CLEC2D	darkgreen
CLECL1	darkgreen
CLIC2	darkgreen
CLIP3	darkgreen
CLIP4	darkgreen
CLSTN3	darkgreen
CLU	darkgreen
CMTM3	darkgreen
CMTM7	darkgreen
CNKSR2	darkgreen
CNN2	darkgreen
CNPY3	darkgreen
CNR1	darkgreen
CNR2	darkgreen
CNTRL	darkgreen
COA1	darkgreen
COL19A1	darkgreen
COL22A1	darkgreen
COL4A3	darkgreen
COL4A4	darkgreen
COQ10A	darkgreen
CORO1A	darkgreen
COTL1	darkgreen
CPNE5	darkgreen
CR1L	darkgreen
CR2	darkgreen
CRIP3	darkgreen
CSF1R	darkgreen
CSF2RA	darkgreen
CSK	darkgreen
CSMD2	darkgreen
CSRP2	darkgreen
CSTA	darkgreen
CTA-384D8.36	darkgreen
CTB-133G6.1	darkgreen
CTC-281F24.1	darkgreen
CTC-281F24.3	darkgreen
CTC-301O7.4	darkgreen
CTC-378H22.1	darkgreen
CTC-378H22.2	darkgreen
CTC-457L16.1	darkgreen
CTC-457L16.2	darkgreen
CTD-2020K17.1	darkgreen
CTD-2035E11.4	darkgreen
CTD-2035E11.5	darkgreen
CTD-2207O23.3	darkgreen
CTD-2341M24.1	darkgreen
CTD-2506J14.1	darkgreen
CTD-2547L24.3	darkgreen
CTD-2575K13.6	darkgreen
CTD-2616J11.3	darkgreen
CTD-2619J13.5	darkgreen
CTD-3128G10.7	darkgreen
CTD-3224K15.3	darkgreen
CTLA4	darkgreen
CTSH	darkgreen
CUBN	darkgreen
CUTC	darkgreen
CXCL13	darkgreen
CXCR4	darkgreen
CXCR5	darkgreen
CXorf21	darkgreen
CXorf65	darkgreen
CYBB	darkgreen
CYFIP2	darkgreen
CYP27C1	darkgreen
CYSLTR1	darkgreen
CYSLTR2	darkgreen
CYTH4	darkgreen
CYTIP	darkgreen
DANT2	darkgreen
DAPP1	darkgreen
DAZL	darkgreen
DBH-AS1	darkgreen
DBH	darkgreen
DEF6	darkgreen
DEF8	darkgreen
DENND2D	darkgreen
DIRC3	darkgreen
DLGAP3	darkgreen
DNASE2	darkgreen
DNM1	darkgreen
DOCK10	darkgreen
DOCK11	darkgreen
DOCK2	darkgreen
DOCK8	darkgreen
DOK1	darkgreen
DOK3	darkgreen
DPEP2	darkgreen
DPP7	darkgreen
DPYSL3	darkgreen
DTHD1	darkgreen
DTNB	darkgreen
DTX1	darkgreen
DTX3	darkgreen
DUS2	darkgreen
DUSP22	darkgreen
DUSP2	darkgreen
DUX4L50	darkgreen
DZIP1	darkgreen
E2F5	darkgreen
EAF2	darkgreen
EBF1	darkgreen
EBF4	darkgreen
EBI3	darkgreen
EHD3	darkgreen
EID2B	darkgreen
EID3	darkgreen
EIF3EP1	darkgreen
ELK3	darkgreen
ELMO1	darkgreen
ELOVL5	darkgreen
EMB	darkgreen
ENO2	darkgreen
ENOX1	darkgreen
ENPP2	darkgreen
EOMES	darkgreen
EPHB6	darkgreen
ERMN	darkgreen
ETS1	darkgreen
EVC2	darkgreen
EVI2A	darkgreen
EVI2B	darkgreen
EVL	darkgreen
FADS3	darkgreen
FAM117A	darkgreen
FAM120C	darkgreen
FAM126A	darkgreen
FAM129C	darkgreen
FAM159A	darkgreen
FAM184A	darkgreen
FAM212A	darkgreen
FAM216A	darkgreen
FAM216B	darkgreen
FAM46C	darkgreen
FAM49A	darkgreen
FAM65A	darkgreen
FAM65B	darkgreen
FAM78A	darkgreen
FBLN7	darkgreen
FBXO10	darkgreen
FBXO2	darkgreen
FBXO41	darkgreen
FBXO44	darkgreen
FBXW7	darkgreen
FCAMR	darkgreen
FCER2	darkgreen
FCGR2B	darkgreen
FCHO1	darkgreen
FCHSD2	darkgreen
FCMR	darkgreen
FCRL1	darkgreen
FCRL2	darkgreen
FCRL3	darkgreen
FCRL4	darkgreen
FCRL5	darkgreen
FCRLA	darkgreen
FDCSP	darkgreen
FERMT3	darkgreen
FGD2	darkgreen
FGD3	darkgreen
FGF11	darkgreen
FGFR1	darkgreen
FHOD3	darkgreen
FLI1	darkgreen
FLJ27354	darkgreen
FLRT2	darkgreen
FLT3LG	darkgreen
FLT3	darkgreen
FLT4	darkgreen
FMNL1	darkgreen
FMNL3	darkgreen
FNBP1	darkgreen
FNDC1	darkgreen
FOXP3	darkgreen
FSCN1	darkgreen
FUT7	darkgreen
FXYD5	darkgreen
FXYD6	darkgreen
FYB	darkgreen
FYN	darkgreen
FZD2	darkgreen
GAB3	darkgreen
GAPT	darkgreen
GAS6-AS1	darkgreen
GATA3	darkgreen
GBGT1	darkgreen
GCSAM	darkgreen
GDF7	darkgreen
GDPD5	darkgreen
GFRA1	darkgreen
GGA2	darkgreen
GHRL	darkgreen
GIMAP1	darkgreen
GIMAP2	darkgreen
GIMAP4	darkgreen
GIMAP5	darkgreen
GIMAP6	darkgreen
GIMAP7	darkgreen
GIMAP8	darkgreen
GLCCI1	darkgreen
GLYATL1P3	darkgreen
GM2A	darkgreen
GMFG	darkgreen
GNAI2	darkgreen
GNB5	darkgreen
GNG2	darkgreen
GNG7	darkgreen
GNGT2	darkgreen
GP1BA	darkgreen
GPR132	darkgreen
GPR174	darkgreen
GPR176	darkgreen
GPR183	darkgreen
GPR18	darkgreen
GPR65	darkgreen
GPR68	darkgreen
GPRASP1	darkgreen
GPSM3	darkgreen
GRAMD1A	darkgreen
GRAMD1B	darkgreen
GRAP2	darkgreen
GRAPL	darkgreen
GRAP	darkgreen
GRIK5	darkgreen
GRK6	darkgreen
GSAP	darkgreen
GTSF1L	darkgreen
GUCY1A3	darkgreen
GUCY1B3	darkgreen
GVINP1	darkgreen
GYPC	darkgreen
GYPE	darkgreen
GZMM	darkgreen
HABP4	darkgreen
HAGHL	darkgreen
HAMP	darkgreen
HCLS1	darkgreen
HCST	darkgreen
HDAC7	darkgreen
HHEX	darkgreen
HHIPL1	darkgreen
HLA-DMA	darkgreen
HLA-DMB	darkgreen
HLA-DOA	darkgreen
HLA-DOB	darkgreen
HLA-DPA1	darkgreen
HLA-DPB1	darkgreen
HLA-DRA	darkgreen
HLX	darkgreen
HMHA1	darkgreen
HOPX	darkgreen
HOXB2	darkgreen
HOXB4	darkgreen
HOXC4	darkgreen
HS3ST3A1	darkgreen
HS3ST3B1	darkgreen
HSH2D	darkgreen
HTR3A	darkgreen
HVCN1	darkgreen
ICAM2	darkgreen
ICAM3	darkgreen
ICAM5	darkgreen
ICOS	darkgreen
IFFO1	darkgreen
IFNAR2	darkgreen
IGFLR1	darkgreen
IGHD	darkgreen
IGHJ3P	darkgreen
IGSF10	darkgreen
IKZF1	darkgreen
IKZF3	darkgreen
IL10RA	darkgreen
IL12RB1	darkgreen
IL16	darkgreen
IL21-AS1	darkgreen
IL21R-AS1	darkgreen
IL21R	darkgreen
IL21	darkgreen
IL22RA2	darkgreen
IL27RA	darkgreen
IL2RB	darkgreen
IL33	darkgreen
IL34	darkgreen
IL4I1	darkgreen
IL9RP3	darkgreen
INPP4A	darkgreen
INPP5D	darkgreen
IPCEF1	darkgreen
IQCG	darkgreen
IQSEC1	darkgreen
IRF5	darkgreen
IRF8	darkgreen
ISLR	darkgreen
ITGA4	darkgreen
ITGAL	darkgreen
ITGAX	darkgreen
ITGB2-AS1	darkgreen
ITGB2	darkgreen
ITGB7	darkgreen
ITIH5	darkgreen
ITK	darkgreen
ITPKB	darkgreen
ITPR1	darkgreen
ITPRIPL1	darkgreen
JAK3	darkgreen
JAKMIP1	darkgreen
JAZF1	darkgreen
KATNAL1	darkgreen
KBTBD8	darkgreen
KCNA2	darkgreen
KCNA3	darkgreen
KCNAB2	darkgreen
KCNC3	darkgreen
KCND1	darkgreen
KCNH3	darkgreen
KCNIP2	darkgreen
KCNJ10	darkgreen
KCNK12	darkgreen
KCNK13	darkgreen
KCNQ5	darkgreen
KDM2B	darkgreen
KEL	darkgreen
KIAA0125	darkgreen
KIAA0922	darkgreen
KIAA1024	darkgreen
KIAA1551	darkgreen
KIRREL2	darkgreen
KLF12	darkgreen
KLHDC7B	darkgreen
KLHL14	darkgreen
KLHL6	darkgreen
KMO	darkgreen
KNTC1	darkgreen
KPNA5	darkgreen
KRBA1	darkgreen
LA16c-390H2.4	darkgreen
LAG3	darkgreen
LAIR1	darkgreen
LAMP3	darkgreen
LAPTM5	darkgreen
LAT2	darkgreen
LAT	darkgreen
LAX1	darkgreen
LBH	darkgreen
LCAT	darkgreen
LCK	darkgreen
LCN10	darkgreen
LCNL1	darkgreen
LCP1	darkgreen
LEF1	darkgreen
LGI2	darkgreen
LILRB4	darkgreen
LIMD2	darkgreen
LIMK1	darkgreen
LIN7A	darkgreen
LINC00094	darkgreen
LINC00173	darkgreen
LINC00402	darkgreen
LINC00426	darkgreen
LINC00487	darkgreen
LINC00494	darkgreen
LINC00528	darkgreen
LINC00539	darkgreen
LINC00861	darkgreen
LINC00877	darkgreen
LINC00891	darkgreen
LINC00926	darkgreen
LINC00954	darkgreen
LINC00957	darkgreen
LINC00996	darkgreen
LINC01013	darkgreen
LINC01138	darkgreen
LINC01215	darkgreen
LINC01237	darkgreen
LINC01281	darkgreen
LINC01410	darkgreen
LINC01480	darkgreen
LINC01547	darkgreen
LINC01619	darkgreen
LINGO3	darkgreen
LIX1L	darkgreen
LL21NC02-1C16.2	darkgreen
LMO2	darkgreen
LMO4	darkgreen
LPXN	darkgreen
LRFN1	darkgreen
LRMP	darkgreen
LRRC4B	darkgreen
LSAMP	darkgreen
LSP1	darkgreen
LTA	darkgreen
LTB4R	darkgreen
LTBP2	darkgreen
LTBP3	darkgreen
LTB	darkgreen
LTF	darkgreen
LY86	darkgreen
LY9	darkgreen
LYL1	darkgreen
MAD2L2	darkgreen
MAF	darkgreen
MAGEE1	darkgreen
MAL	darkgreen
MAN1C1	darkgreen
MAN2B1	darkgreen
MANEA-AS1	darkgreen
MAP3K12	darkgreen
MAP3K14	darkgreen
MAP3K1	darkgreen
MAP3K3	darkgreen
MAP3K7CL	darkgreen
MAP4K1	darkgreen
MAP4K2	darkgreen
MAP7D3	darkgreen
MAPK11	darkgreen
MAPK12	darkgreen
3/9/2018	darkgreen
MBD4	darkgreen
MDFIC	darkgreen
MDS2	darkgreen
MEF2B	darkgreen
MEF2C-AS1	darkgreen
MEF2C	darkgreen
MEGF6	darkgreen
MEOX2	darkgreen
MEX3B	darkgreen
MFNG	darkgreen
MIAT	darkgreen
MICU3	darkgreen
MILR1	darkgreen
MIR155HG	darkgreen
MIR3681HG	darkgreen
MIR4537	darkgreen
MIR4538	darkgreen
MIR4539	darkgreen
MIR5195	darkgreen
MIR600HG	darkgreen
MMP17	darkgreen
MMP9	darkgreen
MOB3A	darkgreen
MOXD1	darkgreen
MPEG1	darkgreen
MR1	darkgreen
MS4A1	darkgreen
MSC	darkgreen
MSL3	darkgreen
MYBL1	darkgreen
MYBPC2	darkgreen
MYCBP2	darkgreen
MYO16	darkgreen
MYO1G	darkgreen
MYO5A	darkgreen
N4BP2L1	darkgreen
NAB2	darkgreen
NAP1L1	darkgreen
NAPSB	darkgreen
NBPF8	darkgreen
NCF1B	darkgreen
NCF1C	darkgreen
NCF1	darkgreen
NCF4	darkgreen
NCKAP1L	darkgreen
NCR3	darkgreen
NDNL2	darkgreen
NEIL1	darkgreen
NFATC1	darkgreen
NFATC2	darkgreen
NFKB2	darkgreen
NFKBID	darkgreen
NFKBIE	darkgreen
NHLRC4	darkgreen
NIPSNAP3B	darkgreen
NLRC3	darkgreen
NLRP1	darkgreen
NLRP6	darkgreen
NPFFR1	darkgreen
NPHS1	darkgreen
NPTXR	darkgreen
NRIP2	darkgreen
NRROS	darkgreen
NT5DC4	darkgreen
NUDT17	darkgreen
NUGGC	darkgreen
NUP210	darkgreen
NXN	darkgreen
NXPE3	darkgreen
OBSCN	darkgreen
OGG1	darkgreen
OLFM1	darkgreen
OLFM2	darkgreen
OPRL1	darkgreen
OR2I1P	darkgreen
ORAI2	darkgreen
ORMDL1	darkgreen
OSBPL3	darkgreen
P2RX2	darkgreen
P2RX5-TAX1BP3	darkgreen
P2RX5	darkgreen
P2RY10	darkgreen
P2RY12	darkgreen
P2RY8	darkgreen
PACS1	darkgreen
PACSIN1	darkgreen
PAK3	darkgreen
PALD1	darkgreen
PAPLN	darkgreen
PAQR7	darkgreen
PARP15	darkgreen
PARP1	darkgreen
PARVB	darkgreen
PARVG	darkgreen
PASK	darkgreen
PATL2	darkgreen
PAX5	darkgreen
PBX4	darkgreen
PBXIP1	darkgreen
PCDHAC1	darkgreen
PCDHAC2	darkgreen
PCED1A	darkgreen
PCED1B-AS1	darkgreen
PCED1B	darkgreen
PDCD1LG2	darkgreen
PDCD1	darkgreen
PDE1B	darkgreen
PDE6B	darkgreen
PDE6G	darkgreen
PDE7A	darkgreen
PDK1	darkgreen
PHACTR1	darkgreen
PHF21A	darkgreen
PIK3AP1	darkgreen
PIK3CD	darkgreen
PIK3IP1	darkgreen
PIK3R5	darkgreen
PIP4K2A	darkgreen
PKIA	darkgreen
PKN1	darkgreen
PLA2G2D	darkgreen
PLA2G4C	darkgreen
PLCB2	darkgreen
PLCG2	darkgreen
PLCH2	darkgreen
PLD4	darkgreen
PLEKHA2	darkgreen
PLEKHF1	darkgreen
PLEKHG2	darkgreen
PLEKHO1	darkgreen
PLEKHO2	darkgreen
PLXDC1	darkgreen
PNMA3	darkgreen
PNOC	darkgreen
POU2AF1	darkgreen
POU2F2	darkgreen
POU6F1	darkgreen
PPM1K	darkgreen
PPM1M	darkgreen
PPP1R16B	darkgreen
PPP1R18	darkgreen
PPP1R9B	darkgreen
PPP3CC	darkgreen
PRCP	darkgreen
PRDM15	darkgreen
PRDM8	darkgreen
PREX1	darkgreen
PRICKLE1	darkgreen
PRKCB	darkgreen
PRKCQ	darkgreen
PRR29	darkgreen
PRR33	darkgreen
PRRT3	darkgreen
PRRX1	darkgreen
PSMB8-AS1	darkgreen
PSTPIP1	darkgreen
PTGDS	darkgreen
PTPN22	darkgreen
PTPN6	darkgreen
PTPN7	darkgreen
PTPRCAP	darkgreen
PTPRC	darkgreen
PTPRS	darkgreen
PVRIG	darkgreen
PXK	darkgreen
PYHIN1	darkgreen
RAB29	darkgreen
RAB30	darkgreen
RAB33A	darkgreen
RAB34	darkgreen
RAB37	darkgreen
RAB39B	darkgreen
RAB8B	darkgreen
RABEP2	darkgreen
RAC2	darkgreen
RAI2	darkgreen
RARB	darkgreen
RASA3	darkgreen
RASAL3	darkgreen
RASGEF1A	darkgreen
RASGRF1	darkgreen
RASGRP1	darkgreen
RASGRP2	darkgreen
RASGRP3	darkgreen
RASSF1-AS1	darkgreen
RASSF2	darkgreen
RASSF4	darkgreen
RASSF5	darkgreen
RBP5	darkgreen
RCSD1	darkgreen
RELB	darkgreen
RELL2	darkgreen
RELT	darkgreen
RENBP	darkgreen
RERG	darkgreen
RFTN1	darkgreen
RFX5	darkgreen
RGS13	darkgreen
RGS14	darkgreen
RGS19	darkgreen
RHBDF2	darkgreen
RHEBL1	darkgreen
RHOBTB2	darkgreen
RHOH	darkgreen
RIC3	darkgreen
RILPL2	darkgreen
RIMBP3	darkgreen
RINL	darkgreen
RLTPR	darkgreen
RN7SL842P	darkgreen
RNF122	darkgreen
RNF150	darkgreen
RNF166	darkgreen
ROBO1	darkgreen
RP1-167O22.1	darkgreen
RP1-172N19.5	darkgreen
RP1-179N16.6	darkgreen
RP1-47M23.3	darkgreen
RP11-102N12.3	darkgreen
RP11-1036E20.9	darkgreen
RP11-106M3.3	darkgreen
RP11-117D22.2	darkgreen
RP11-1191J2.5	darkgreen
RP11-126K1.6	darkgreen
RP11-126O1.6	darkgreen
RP11-1334A24.6	darkgreen
RP11-138I18.2	darkgreen
RP11-147L13.15	darkgreen
RP11-147L13.8	darkgreen
RP11-148O21.2	darkgreen
RP11-148O21.3	darkgreen
RP11-148O21.4	darkgreen
RP11-148O21.6	darkgreen
RP11-159H10.3	darkgreen
RP11-160E2.11	darkgreen
RP11-160E2.19	darkgreen
RP11-160E2.21	darkgreen
RP11-161M6.2	darkgreen
RP11-164H13.1	darkgreen
RP11-166D19.1	darkgreen
RP11-16K12.1	darkgreen
RP11-203B7.2	darkgreen
RP11-214O1.2	darkgreen
RP11-231C14.7	darkgreen
RP11-23J18.1	darkgreen
RP11-274M17.3	darkgreen
RP11-284N8.3	darkgreen
RP11-297B17.3	darkgreen
RP11-297C4.6	darkgreen
RP11-297D21.4	darkgreen
RP11-325F22.2	darkgreen
RP11-327F22.2	darkgreen
RP11-330A16.1	darkgreen
RP11-330H6.5	darkgreen
RP11-330H6.6	darkgreen
RP11-336K24.12	darkgreen
RP11-345J13.1	darkgreen
RP11-350N15.4	darkgreen
RP11-356I2.4	darkgreen
RP11-35G9.3	darkgreen
RP11-360F5.3	darkgreen
RP11-367G6.3	darkgreen
RP11-367J7.3	darkgreen
RP11-374F3.5	darkgreen
RP11-399B17.1	darkgreen
RP11-404F10.6	darkgreen
RP11-415F23.4	darkgreen
RP11-417F21.1	darkgreen
RP11-428G5.5	darkgreen
RP11-430C7.5	darkgreen
RP11-445F6.2	darkgreen
RP11-455F5.5	darkgreen
RP11-456K23.1	darkgreen
RP11-493L12.4	darkgreen
RP11-4L24.4	darkgreen
RP11-500C11.3	darkgreen
RP11-51F16.1	darkgreen
RP11-53B2.2	darkgreen
RP11-542M13.3	darkgreen
RP11-553L6.2	darkgreen
RP11-564A8.4	darkgreen
RP11-564A8.8	darkgreen
RP11-567J20.3	darkgreen
RP11-568N6.1	darkgreen
RP11-573G6.4	darkgreen
RP11-588K22.2	darkgreen
RP11-615I2.2	darkgreen
RP11-61F12.1	darkgreen
RP11-655C2.3	darkgreen
RP11-664D1.1	darkgreen
RP11-673E1.3	darkgreen
RP11-693J15.4	darkgreen
RP11-693J15.5	darkgreen
RP11-705C15.2	darkgreen
RP11-705C15.3	darkgreen
RP11-707M3.3	darkgreen
RP11-712B9.2	darkgreen
RP11-713N11.6	darkgreen
RP11-726G1.1	darkgreen
RP11-736N17.4	darkgreen
RP11-75C10.6	darkgreen
RP11-75L1.2	darkgreen
RP11-763B22.3	darkgreen
RP11-796E2.4	darkgreen
RP11-81H14.1	darkgreen
RP11-81H14.2	darkgreen
RP11-861A13.3	darkgreen
RP11-875O11.1	darkgreen
RP11-876N24.1	darkgreen
RP11-876N24.3	darkgreen
RP11-876N24.4	darkgreen
RP11-87G24.3	darkgreen
RP11-87G24.6	darkgreen
RP11-89K11.1	darkgreen
RP11-960L18.1	darkgreen
RP13-297E16.4	darkgreen
RP13-977J11.2	darkgreen
RP3-340N1.2	darkgreen
RP3-475N16.1	darkgreen
RP3-477O4.14	darkgreen
RP3-492J12.2	darkgreen
RP4-555D20.1	darkgreen
RP4-555D20.2	darkgreen
RP4-647C14.2	darkgreen
RP4-647J21.1	darkgreen
RP4-671O14.5	darkgreen
RP4-728D4.2	darkgreen
RP4-753P9.3	darkgreen
RP4-800J21.3	darkgreen
RP5-1028K7.2	darkgreen
RP5-1071N3.1	darkgreen
RP5-1091N2.9	darkgreen
RP5-1171I10.5	darkgreen
RPH3A	darkgreen
RSPO1	darkgreen
RSPO3	darkgreen
RTP5	darkgreen
RUBCN	darkgreen
RUNX2	darkgreen
RUNX3	darkgreen
S1PR1	darkgreen
S1PR2	darkgreen
S1PR3	darkgreen
S1PR4	darkgreen
SACS	darkgreen
SALL4	darkgreen
SAMHD1	darkgreen
SAP25	darkgreen
SARDH	darkgreen
SASH3	darkgreen
SCARA3	darkgreen
SCIMP	darkgreen
SCML4	darkgreen
SCRN1	darkgreen
SDK1	darkgreen
SELL	darkgreen
SELPLG	darkgreen
SEMA4A	darkgreen
SEMA4D	darkgreen
SEMA7A	darkgreen
9/1/2018	darkgreen
9/4/2018	darkgreen
9/6/2018	darkgreen
SERPINA5	darkgreen
SERPINA9	darkgreen
SERPINF1	darkgreen
SETBP1	darkgreen
SFMBT2	darkgreen
SH2B2	darkgreen
SH2D1A	darkgreen
SH2D3C	darkgreen
SH3BP5-AS1	darkgreen
SH3BP5	darkgreen
SH3TC1	darkgreen
SHISA3	darkgreen
SHISA8	darkgreen
SHKBP1	darkgreen
SIGLEC10	darkgreen
SIPA1	darkgreen
SIRPB2	darkgreen
SIRPG	darkgreen
SIT1	darkgreen
SKAP1	darkgreen
SLA2	darkgreen
SLAMF1	darkgreen
SLAMF6	darkgreen
SLAMF7	darkgreen
SLA	darkgreen
SLC15A3	darkgreen
SLC15A4	darkgreen
SLC16A1-AS1	darkgreen
SLC16A6	darkgreen
SLC19A1	darkgreen
SLC1A2	darkgreen
SLC25A19	darkgreen
SLC25A28	darkgreen
SLC25A42	darkgreen
SLC25A45	darkgreen
SLC2A5	darkgreen
SLC2A6	darkgreen
SLC43A3	darkgreen
SLC4A8	darkgreen
SLC5A10	darkgreen
SLC6A16	darkgreen
SLC7A7	darkgreen
SLC9A7	darkgreen
SLC9A9	darkgreen
SLCO5A1	darkgreen
SLFN12L	darkgreen
SMAP2	darkgreen
SNAI3	darkgreen
SNAP91	darkgreen
SNN	darkgreen
SNRPN	darkgreen
SNX20	darkgreen
SNX22	darkgreen
SNX29P1	darkgreen
SNX29P2	darkgreen
SNX29	darkgreen
SORCS1	darkgreen
SORCS2	darkgreen
SOX5	darkgreen
SOX8	darkgreen
SP110	darkgreen
SP140	darkgreen
SPATC1	darkgreen
SPATS2	darkgreen
SPECC1L-ADORA2A	darkgreen
SPIB	darkgreen
SPIC	darkgreen
SPN	darkgreen
SPOCK2	darkgreen
SRGAP2B	darkgreen
SRGAP2	darkgreen
SSTR3	darkgreen
ST3GAL5	darkgreen
ST6GAL1	darkgreen
ST8SIA1	darkgreen
ST8SIA4	darkgreen
STAG3	darkgreen
STAP1	darkgreen
STARD3	darkgreen
STAR	darkgreen
STAT5A	darkgreen
STAT5B	darkgreen
STEAP1B	darkgreen
STK10	darkgreen
STK17A	darkgreen
STK17B	darkgreen
STMN3	darkgreen
STX1B	darkgreen
SUSD3	darkgreen
SUSD4	darkgreen
SV2A	darkgreen
SV2B	darkgreen
SWAP70	darkgreen
SYNDIG1	darkgreen
SYNE1	darkgreen
SYNGR3	darkgreen
SYT11	darkgreen
SYTL1	darkgreen
TBC1D10C	darkgreen
TBC1D27	darkgreen
TBC1D4	darkgreen
TBC1D9	darkgreen
TBKBP1	darkgreen
TBX1	darkgreen
TBX21	darkgreen
TCEA2	darkgreen
TCF3	darkgreen
TCF4	darkgreen
TCF7	darkgreen
TCL1A	darkgreen
TCL6	darkgreen
TERF2IP	darkgreen
TESPA1	darkgreen
TEX21P	darkgreen
TFEB	darkgreen
TFEC	darkgreen
TGFB1	darkgreen
TGIF2	darkgreen
THEMIS2	darkgreen
THEMIS	darkgreen
TIAM1	darkgreen
TICAM2	darkgreen
TIFAB	darkgreen
TIGIT	darkgreen
TIMD4	darkgreen
TLR10	darkgreen
TLR6	darkgreen
TLR9	darkgreen
TMC8	darkgreen
TMCC2	darkgreen
TMEM109	darkgreen
TMEM119	darkgreen
TMEM136	darkgreen
TMEM154	darkgreen
TMEM156	darkgreen
TMEM178B	darkgreen
TMEM200C	darkgreen
TMEM206	darkgreen
TMEM243	darkgreen
TMEM256-PLSCR3	darkgreen
TNFAIP2	darkgreen
TNFAIP8L2	darkgreen
TNFAIP8	darkgreen
TNFRSF13B	darkgreen
TNFRSF13C	darkgreen
TNFRSF18	darkgreen
TNFRSF1B	darkgreen
TNFRSF4	darkgreen
TNFRSF8	darkgreen
TNFRSF9	darkgreen
TNFSF11	darkgreen
TNFSF13B	darkgreen
TNFSF14	darkgreen
TNFSF4	darkgreen
TNFSF8	darkgreen
TNK2-AS1	darkgreen
TNNT3	darkgreen
TOR3A	darkgreen
TOX2	darkgreen
TP73	darkgreen
TPST1	darkgreen
TPST2	darkgreen
TRAC	darkgreen
TRAF1	darkgreen
TRAF3IP3	darkgreen
TRAT1	darkgreen
TRAV12-1	darkgreen
TRAV12-3	darkgreen
TRAV13-1	darkgreen
TRAV13-2	darkgreen
TRAV17	darkgreen
TRAV19	darkgreen
TRAV23DV6	darkgreen
TRAV26-1	darkgreen
TRAV29DV5	darkgreen
TRAV2	darkgreen
TRAV38-2DV8	darkgreen
TRAV3	darkgreen
TRAV41	darkgreen
TRAV8-1	darkgreen
TRAV8-2	darkgreen
TRAV8-3	darkgreen
TRAV8-4	darkgreen
TRAV9-2	darkgreen
TRBC1	darkgreen
TRBC2	darkgreen
TRBJ1-1	darkgreen
TRBJ1-2	darkgreen
TRBJ1-3	darkgreen
TRBJ1-4	darkgreen
TRBJ1-5	darkgreen
TRBJ2-1	darkgreen
TRBJ2-2P	darkgreen
TRBJ2-3	darkgreen
TRBJ2-6	darkgreen
TRBJ2-7	darkgreen
TRBV10-3	darkgreen
TRBV12-3	darkgreen
TRBV19	darkgreen
TRBV20-1	darkgreen
TRBV23-1	darkgreen
TRBV27	darkgreen
TRBV29-1	darkgreen
TRBV2	darkgreen
TRBV3-1	darkgreen
TRBV5-1	darkgreen
TRBV5-4	darkgreen
TRBV5-6	darkgreen
TRBV6-1	darkgreen
TRBV6-5	darkgreen
TRBV6-6	darkgreen
TRBV7-6	darkgreen
TRBV7-9	darkgreen
TRBV9	darkgreen
TREML1	darkgreen
TREML2	darkgreen
TRIB2	darkgreen
TRIM22	darkgreen
TRO	darkgreen
TRPM2	darkgreen
TRPS1	darkgreen
TRPV2	darkgreen
TSHZ2	darkgreen
TSPAN32	darkgreen
TSPAN33	darkgreen
TSPAN4	darkgreen
TSPYL2	darkgreen
TSPYL5	darkgreen
TTC24	darkgreen
TTC39C	darkgreen
TTN	darkgreen
TTYH2	darkgreen
TUBG2	darkgreen
TUB	darkgreen
TVP23A	darkgreen
TXK	darkgreen
TXLNB	darkgreen
U62631.5	darkgreen
UAP1L1	darkgreen
UBASH3A	darkgreen
UBD	darkgreen
UBE2E2	darkgreen
UCP2	darkgreen
UNC93B1	darkgreen
USF2	darkgreen
USP11	darkgreen
VAMP1	darkgreen
VASH2	darkgreen
VAV1	darkgreen
VAV3-AS1	darkgreen
VCAM1	darkgreen
VIM-AS1	darkgreen
VIM	darkgreen
VOPP1	darkgreen
VPREB3	darkgreen
WAS	darkgreen
WDFY4	darkgreen
WDR19	darkgreen
WDR86	darkgreen
WHAMMP2	darkgreen
WIPF1	darkgreen
WWC3	darkgreen
XXbac-BPG299F13.17	darkgreen
Z84812.4	darkgreen
ZAP70	darkgreen
ZBED2	darkgreen
ZBED6CL	darkgreen
ZBTB25	darkgreen
ZBTB32	darkgreen
ZC3H12D	darkgreen
ZCCHC11	darkgreen
ZCCHC18	darkgreen
ZCCHC7	darkgreen
ZEB1-AS1	darkgreen
ZFP36L1	darkgreen
ZFP82	darkgreen
ZHX2	darkgreen
ZIK1	darkgreen
ZMAT1	darkgreen
ZNF101	darkgreen
ZNF107	darkgreen
ZNF154	darkgreen
ZNF318	darkgreen
ZNF382	darkgreen
ZNF385A	darkgreen
ZNF419	darkgreen
ZNF467	darkgreen
ZNF512B	darkgreen
ZNF548	darkgreen
ZNF671	darkgreen
ZNF804A	darkgreen
ZNF80	darkgreen
ZNF831	darkgreen
ZNF853	darkgreen
AARSD1	darkorange
ABCF3	darkorange
ABHD17A	darkorange
ACADVL	darkorange
ACTB	darkorange
AGER	darkorange
ALDH16A1	darkorange
ALKBH6	darkorange
AP1G2	darkorange
AP5Z1	darkorange
ARHGEF1	darkorange
ARMC5	darkorange
ATXN7L2	darkorange
B3GAT3	darkorange
BRICD5	darkorange
C9orf114	darkorange
C9orf139	darkorange
C9orf142	darkorange
CCDC130	darkorange
CCDC154	darkorange
CCDC159	darkorange
CCDC28B	darkorange
CCDC57	darkorange
CCDC88B	darkorange
CCS	darkorange
CDK5RAP1	darkorange
CDK5RAP3	darkorange
CENPT	darkorange
CEP131	darkorange
CERS5	darkorange
CES4A	darkorange
CHKB	darkorange
CIRBP	darkorange
CLASRP	darkorange
CLK1	darkorange
CNOT3	darkorange
CPNE1	darkorange
CPSF1	darkorange
CTC-479C5.10	darkorange
CTD-2017F17.2	darkorange
CTD-2587H24.14	darkorange
CTD-3184A7.4	darkorange
CTU2	darkorange
CUL9	darkorange
DCAF15	darkorange
DCTN1	darkorange
DDB2	darkorange
DDX39B	darkorange
DDX56	darkorange
DHX38	darkorange
DICER1-AS1	darkorange
DPH7	darkorange
DPM2	darkorange
DRG2	darkorange
DXO	darkorange
E4F1	darkorange
EDC4	darkorange
EIF2B4	darkorange
EML3	darkorange
ENKD1	darkorange
EXOC3L4	darkorange
FAM127A	darkorange
FAM193B	darkorange
FAM229A	darkorange
FAM50A	darkorange
FBXL6	darkorange
FBXO18	darkorange
FHOD1	darkorange
FLII	darkorange
FUS	darkorange
FUZ	darkorange
GSDMD	darkorange
GTF3C1	darkorange
GUSBP11	darkorange
HAUS5	darkorange
HAUS7	darkorange
HDAC3	darkorange
HEXDC	darkorange
HGS	darkorange
HTRA2	darkorange
INAFM1	darkorange
INTS1	darkorange
IRF3	darkorange
ISYNA1	darkorange
ITPA	darkorange
IZUMO4	darkorange
KPTN	darkorange
KRI1	darkorange
LAMB2	darkorange
LRCH4	darkorange
LUC7L	darkorange
MAN2C1	darkorange
MAP1S	darkorange
MAP3K6	darkorange
MDN1	darkorange
METTL16	darkorange
MFSD10	darkorange
MICALL2	darkorange
MMS19	darkorange
MOV10	darkorange
MRPL38	darkorange
MUS81	darkorange
NARF	darkorange
NBAS	darkorange
NCAPH2	darkorange
NOC4L	darkorange
NPR2	darkorange
NPRL2	darkorange
NSUN5P2	darkorange
NSUN5	darkorange
NUP214	darkorange
NUP85	darkorange
NUP93	darkorange
NXF1	darkorange
PABPC4	darkorange
PAM16	darkorange
PHF1	darkorange
PHKG2	darkorange
PIEZO1	darkorange
PIGQ	darkorange
PIH1D1	darkorange
PNPLA6	darkorange
POLD1	darkorange
POLG	darkorange
PPOX	darkorange
PPP1R12C	darkorange
PPP1R32	darkorange
PPP1R35	darkorange
PPP2R3B	darkorange
PRKD2	darkorange
PRKRIP1	darkorange
PROCA1	darkorange
PRPF8	darkorange
PRR14	darkorange
PRR22	darkorange
PRRC2A	darkorange
PTOV1	darkorange
RABGGTA	darkorange
RBM6	darkorange
RFNG	darkorange
RHOT2	darkorange
RHPN1	darkorange
RING1	darkorange
RNF31	darkorange
RP11-157P1.4	darkorange
RP11-186B7.4	darkorange
RP11-2C24.3	darkorange
RP11-43N16.4	darkorange
RP11-44M6.7	darkorange
RP11-488C13.5	darkorange
RP11-546D6.3	darkorange
RP11-574K11.32	darkorange
RP11-658F2.8	darkorange
RP11-661A12.8	darkorange
RP11-73M18.8	darkorange
RP11-793H13.10	darkorange
RP11-802E16.3	darkorange
RP11-97C16.1	darkorange
RP13-516M14.1	darkorange
RP4-563E14.1	darkorange
RP4-583P15.15	darkorange
SAFB2	darkorange
SAPCD1	darkorange
SARS2	darkorange
SART1	darkorange
SCAMP3	darkorange
SCYL1	darkorange
SDR39U1	darkorange
SELO	darkorange
SENP3	darkorange
SGSM3	darkorange
SIGIRR	darkorange
SKIV2L	darkorange
SLC4A2	darkorange
SNHG12	darkorange
SNRNP35	darkorange
SPNS1	darkorange
SPRN	darkorange
SPTAN1	darkorange
SRRT	darkorange
SSBP4	darkorange
STAC3	darkorange
STK19	darkorange
STX4	darkorange
SUGP2	darkorange
SUPT5H	darkorange
SYMPK	darkorange
TAZ	darkorange
TBCD	darkorange
TBL3	darkorange
TCF25	darkorange
TELO2	darkorange
THADA	darkorange
THAP3	darkorange
TMEM161A	darkorange
TMEM262	darkorange
TMEM39B	darkorange
TMEM86B	darkorange
TNFRSF14	darkorange
TP53I13	darkorange
TRADD	darkorange
TRAF2	darkorange
TRAPPC12	darkorange
TRMT2A	darkorange
TSC22D4	darkorange
TTC21A	darkorange
TYK2	darkorange
UBALD1	darkorange
UBAP1L	darkorange
UBR4	darkorange
UBXN11	darkorange
USF1	darkorange
USP20	darkorange
VAC14	darkorange
VPS16	darkorange
WASH6P	darkorange
WDR46	darkorange
WRAP53	darkorange
YJEFN3	darkorange
ZBTB17	darkorange
ZBTB48	darkorange
ZGLP1	darkorange
ZNF580	darkorange
ZNF692	darkorange
ZSWIM8-AS1	darkorange
A1CF	darkred
AACS	darkred
AAGAB	darkred
AAMDC	darkred
AAMP	darkred
ABAT	darkred
ABCA5	darkred
ABCB10	darkred
ABCB1	darkred
ABCC6P2	darkred
ABCC6	darkred
ABCD3	darkred
ABCG1	darkred
ABCG2	darkred
ABHD11	darkred
ABHD14B	darkred
ABHD15	darkred
ABHD17B	darkred
ABHD17C	darkred
ABHD3	darkred
ABHD6	darkred
ABL1	darkred
ABLIM2	darkred
ABRACL	darkred
ABT1	darkred
ABTB2	darkred
AC000403.4	darkred
AC002310.14	darkred
AC005355.2	darkred
AC005550.3	darkred
AC006978.6	darkred
AC007182.6	darkred
AC007246.3	darkred
AC007255.8	darkred
AC008522.1	darkred
AC009014.3	darkred
AC009495.2	darkred
AC009495.4	darkred
AC009506.1	darkred
AC019330.1	darkred
AC034220.3	darkred
AC053503.4	darkred
AC073133.1	darkred
AC073254.1	darkred
AC073283.4	darkred
AC074363.1	darkred
AC083900.1	darkred
AC084809.2	darkred
AC087491.2	darkred
AC092066.1	darkred
AC097468.4	darkred
AC106869.2	darkred
AC106876.2	darkred
AC114730.3	darkred
AC144831.1	darkred
AC144831.3	darkred
ACAA1	darkred
ACAA2	darkred
ACADM	darkred
ACADSB	darkred
ACADS	darkred
ACAT1	darkred
ACBD5	darkred
ACER2	darkred
ACKR2	darkred
ACO2	darkred
ACOT11	darkred
ACOT13	darkred
ACOT2	darkred
ACOT7	darkred
ACOT8	darkred
ACOX1	darkred
ACSF2	darkred
ACSL5	darkred
ACSM3	darkred
ACSS2	darkred
ACTL6A	darkred
ACTL8	darkred
ACTR10	darkred
ACTR1B	darkred
ACVR1B	darkred
ACVR1C	darkred
ACVR2A	darkred
ACVRL1	darkred
ACY1	darkred
ADAL	darkred
ADAP1	darkred
ADCK2	darkred
ADCK3	darkred
ADCY6	darkred
ADCY9	darkred
ADD3	darkred
ADGRA3	darkred
ADGRG1	darkred
ADGRV1	darkred
ADH1C	darkred
ADH5	darkred
ADH6	darkred
ADI1	darkred
ADIPOR1	darkred
ADIPOR2	darkred
ADIRF	darkred
ADPRHL1	darkred
ADTRP	darkred
AF064860.7	darkred
AF127936.9	darkred
AFG3L2	darkred
AFTPH	darkred
AGAP1	darkred
AGFG2	darkred
AGL	darkred
AGPAT1	darkred
AGPAT2	darkred
AGPAT3	darkred
AGPAT5	darkred
AGPS	darkred
AGR3	darkred
AGTR1	darkred
AHCYL2	darkred
AIFM1	darkred
AIFM3	darkred
AIG1	darkred
AIMP1	darkred
AIMP2	darkred
AK2	darkred
AK3	darkred
AKAP1	darkred
AKAP5	darkred
AKAP7	darkred
AKAP9	darkred
AKR7A2	darkred
AKR7A3	darkred
AKTIP	darkred
ALAD	darkred
ALDH18A1	darkred
ALDH1A1	darkred
ALDH1B1	darkred
ALDH2	darkred
ALDH3A2	darkred
ALDH5A1	darkred
ALDH6A1	darkred
ALDH9A1	darkred
ALKBH7	darkred
ALPI	darkred
AMACR	darkred
AMFR	darkred
AMN	darkred
AMT	darkred
ANAPC11	darkred
ANAPC15	darkred
ANAPC16	darkred
ANG	darkred
ANK3	darkred
ANKDD1B	darkred
ANKH	darkred
ANKMY2	darkred
ANKRD27	darkred
ANKRD54	darkred
ANKRD9	darkred
ANKS4B	darkred
ANO10	darkred
ANO5	darkred
ANP32A	darkred
ANXA13	darkred
ANXA9	darkred
AOC1	darkred
AP000344.3	darkred
AP000432.1	darkred
AP000439.3	darkred
AP001046.5	darkred
AP001372.2	darkred
AP1AR	darkred
AP1M2	darkred
AP1S1	darkred
AP3S2	darkred
AP5M1	darkred
AP5S1	darkred
APBA1	darkred
APC2	darkred
APH1A	darkred
APLP2	darkred
APOA1BP	darkred
APOBEC3B	darkred
APOBR	darkred
APOH	darkred
APOOL	darkred
APOO	darkred
APOPT1	darkred
APPL2	darkred
APP	darkred
APRT	darkred
APTR	darkred
AQP11	darkred
AQP7	darkred
AQP8	darkred
ARF1	darkred
ARF3	darkred
ARF4	darkred
ARF5	darkred
ARF6	darkred
ARFIP1	darkred
ARFIP2	darkred
ARHGAP12	darkred
ARHGAP32	darkred
ARHGAP35	darkred
ARHGAP39	darkred
ARHGAP42	darkred
ARHGAP44	darkred
ARHGAP5-AS1	darkred
ARHGAP8	darkred
ARHGEF10L	darkred
ARHGEF16	darkred
ARHGEF28	darkred
ARHGEF37	darkred
ARHGEF9	darkred
ARL2	darkred
ARL4A	darkred
ARL6IP1	darkred
ARMC7	darkred
ARMCX5	darkred
ARPC1A	darkred
ARPC3	darkred
ARPC4	darkred
ARPIN	darkred
ARRB1	darkred
ARSD	darkred
ARSJ	darkred
ARV1	darkred
ARX	darkred
ASAP2	darkred
ASAP3	darkred
ASB13	darkred
ASB7	darkred
ASF1A	darkred
ASH2L	darkred
ASL	darkred
ASTE1	darkred
ATAD1	darkred
ATE1	darkred
ATF1	darkred
ATG4D	darkred
ATG5	darkred
ATL2	darkred
ATOH1	darkred
ATP13A4	darkred
ATP1A1	darkred
ATP1B3	darkred
ATP2B1	darkred
ATP2C2	darkred
ATP5A1	darkred
ATP5B	darkred
ATP5C1	darkred
ATP5D	darkred
ATP5F1	darkred
ATP5G1	darkred
ATP5G3	darkred
ATP5H	darkred
ATP5I	darkred
ATP5J2	darkred
ATP5J	darkred
ATP5L	darkred
ATP5O	darkred
ATP5SL	darkred
ATP5S	darkred
ATP6AP1	darkred
ATP6V0D1	darkred
ATP6V1D	darkred
ATP6V1E1	darkred
ATP6V1H	darkred
ATP7B	darkred
ATP8B1	darkred
ATP9A	darkred
ATPAF1	darkred
ATPIF1	darkred
ATXN7L1	darkred
ATXN7L3B	darkred
AUH	darkred
AURKAIP1	darkred
AUTS2	darkred
AVL9	darkred
AXIN1	darkred
AXIN2	darkred
B3GALT1	darkred
B3GALT4	darkred
B3GALT5-AS1	darkred
B3GALT5	darkred
B3GNT2	darkred
B3GNT3	darkred
B3GNT5	darkred
B3GNT6	darkred
B3GNT7	darkred
B3GNT8	darkred
B4GALNT3	darkred
B4GALT1-AS1	darkred
B4GALT4	darkred
B4GALT5	darkred
B4GAT1	darkred
BAD	darkred
BAG1	darkred
BAIAP2-AS1	darkred
BAIAP2L2	darkred
BARX2	darkred
BCAN	darkred
BCAP31	darkred
BCAR1	darkred
BCAR3	darkred
BCAS1	darkred
BCAT2	darkred
BCKDHB	darkred
BCL2L10	darkred
BCL2L13	darkred
BCL2L14	darkred
BCL2L15	darkred
BCL2L2	darkred
BCL7B	darkred
BCO1	darkred
BDH1	darkred
BECN1	darkred
BEND3	darkred
BEND7	darkred
BEST2	darkred
BEX1	darkred
BFAR	darkred
BLCAP	darkred
BLOC1S1	darkred
BLOC1S4	darkred
BLVRB	darkred
BMP3	darkred
BMP8B	darkred
BMPR1A	darkred
BNIP1	darkred
BOLA3P3	darkred
BOLA3	darkred
BORCS7	darkred
BPHL	darkred
BPNT1	darkred
BRCC3	darkred
BRI3BP	darkred
BRINP3	darkred
BROX	darkred
BRPF3	darkred
BSDC1	darkred
BSG	darkred
BTBD10	darkred
BTBD1	darkred
BTBD2	darkred
BTBD3	darkred
BTBD6	darkred
BTBD9	darkred
BTC	darkred
BTD	darkred
BTG3	darkred
BTNL3	darkred
BTNL8	darkred
BZW2	darkred
C10orf76	darkred
C11orf1	darkred
C11orf49	darkred
C11orf52	darkred
C11orf54	darkred
C12orf49	darkred
C14orf142	darkred
C14orf166	darkred
C14orf1	darkred
C14orf2	darkred
C14orf93	darkred
C15orf38-AP3S2	darkred
C15orf48	darkred
C16orf91	darkred
C18orf32	darkred
C19orf25	darkred
C19orf33	darkred
C19orf70	darkred
C1D	darkred
C1QBP	darkred
C1orf106	darkred
C1orf115	darkred
C1orf131	darkred
C1orf210	darkred
C1orf21	darkred
C1orf226	darkred
C1orf43	darkred
C22orf39	darkred
C2CD2L	darkred
C2orf15	darkred
C2orf47	darkred
C2orf54	darkred
C2orf68	darkred
C2orf72	darkred
C2orf82	darkred
C2orf88	darkred
C3orf52	darkred
C3orf70	darkred
C4orf19	darkred
C4orf33	darkred
C4orf36	darkred
C5orf30	darkred
C5orf52	darkred
C6orf120	darkred
C6orf132	darkred
C6orf136	darkred
C6orf203	darkred
C6orf222	darkred
C6orf47	darkred
C6orf89	darkred
C7orf31	darkred
C7orf55-LUC7L2	darkred
C7orf55	darkred
C7orf73	darkred
C8orf33	darkred
C8orf82	darkred
C9orf152	darkred
C9orf172	darkred
C9orf24	darkred
C9orf40	darkred
C9orf64	darkred
C9orf69	darkred
C9orf78	darkred
C9orf85	darkred
CA12	darkred
CA13	darkred
CA1	darkred
CA2	darkred
CA3-AS1	darkred
CAAP1	darkred
CAB39L	darkred
CAB39	darkred
CABLES1	darkred
CACFD1	darkred
CACNA1A	darkred
CACNA1D	darkred
CACNA2D2	darkred
CACNB3	darkred
CADM1	darkred
CALCOCO2	darkred
CALM1	darkred
CALM2	darkred
CALML4	darkred
CAMK1D	darkred
CAMK2D	darkred
CAMK2G	darkred
CAMK2N1	darkred
CAMKMT	darkred
CAMSAP3	darkred
CAMTA1	darkred
CANT1	darkred
CAPN15	darkred
CAPN2	darkred
CAPN5	darkred
CAPNS1	darkred
CAPZB	darkred
CARKD	darkred
CASC2	darkred
CASC4	darkred
CASD1	darkred
[truncated: 25,592 more rows]

## Sheet: Supplementary Table 2
Supplementary Table 2:The 398 distinct hub genes screened from salmon module in GSE109142 cohort.
Gene	Module	MM_R	MM_pvalue
A4GALT	salmon	0.860342	1.70961e-67
AAED1	salmon	0.864877	5.53724e-69
ABCC1	salmon	0.811568	3.43157e-54
ABLIM3	salmon	0.853697	2.10403e-65
AC013461.1	salmon	0.836056	2.53781e-60
ACOT9	salmon	0.819304	5.00814e-56
ACSL4	salmon	0.864501	7.3947e-69
ACTN1	salmon	0.851532	9.5878e-65
ACVR1	salmon	0.837362	1.11998e-60
ADAMTS12	salmon	0.803681	2.0988e-52
ADAMTS14	salmon	0.826699	7.25316e-58
ADAMTS2	salmon	0.832249	2.64175e-59
ADAMTS3	salmon	0.872028	1.91032e-71
ADAMTS7	salmon	0.813751	1.06215e-54
ADGRA2	salmon	0.821865	1.18114e-56
ADGRE2	salmon	0.859618	2.92242e-67
ADGRF5	salmon	0.879551	3.35349e-74
ADGRL4	salmon	0.874405	2.68894e-72
ADORA1	salmon	0.834149	8.26726e-60
AEBP1	salmon	0.816893	1.90979e-55
AFAP1L1	salmon	0.829082	1.7754e-58
AKAP2	salmon	0.819252	5.15576e-56
AKT3	salmon	0.877208	2.53006e-73
ALOX5	salmon	0.865975	2.36908e-69
ANGPT2	salmon	0.836235	2.26878e-60
ANGPTL2	salmon	0.846857	2.33918e-63
ANTXR1	salmon	0.881726	4.94619e-75
ANXA5	salmon	0.849474	3.96458e-64
ARHGAP23	salmon	0.90817	1.12545e-86
ARHGAP29	salmon	0.870562	6.27864e-71
ARHGAP31	salmon	0.840509	1.51545e-61
ARHGEF15	salmon	0.825111	1.83095e-57
ARID5B	salmon	0.801422	6.58557e-52
ARRB2	salmon	0.814078	8.8967e-55
ASAP1	salmon	0.917805	7.94619e-92
ATP11A	salmon	0.856094	3.81317e-66
ATP2B4	salmon	0.821609	1.36627e-56
BCL6B	salmon	0.844622	1.0382e-62
BCL6	salmon	0.85357	2.3018e-65
BEST1	salmon	0.830849	6.16298e-59
BGN	salmon	0.813121	1.49192e-54
BICC1	salmon	0.913595	1.67702e-89
BNC2	salmon	0.806887	4.03427e-53
BOC	salmon	0.829957	1.05278e-58
BTBD19	salmon	0.856281	3.3322e-66
C16orf45	salmon	0.823417	4.86851e-57
C1R	salmon	0.896164	5.3254e-81
C1S	salmon	0.862957	2.40063e-68
C1orf216	salmon	0.876261	5.65985e-73
CALCRL	salmon	0.823834	3.83035e-57
CALD1	salmon	0.82462	2.4337e-57
CALU	salmon	0.862451	3.51978e-68
CARD6	salmon	0.897922	8.71347e-82
CASP4	salmon	0.900134	8.5175e-83
CASS4	salmon	0.832703	2.00487e-59
CAV2	salmon	0.848603	7.18542e-64
CBFB	salmon	0.837357	1.12365e-60
CCR1	salmon	0.851198	1.20939e-64
CD80	salmon	0.8021	4.67965e-52
CD93	salmon	0.942272	2.07909e-108
CD99L2	salmon	0.813384	1.29489e-54
CDH11	salmon	0.885572	1.52748e-76
CDH5	salmon	0.88467	3.48915e-76
CDR2L	salmon	0.875124	1.47478e-72
CDYL2	salmon	0.838079	7.12811e-61
CEP170	salmon	0.856034	3.979e-66
CFLAR	salmon	0.853966	1.73918e-65
CHRD	salmon	0.819484	4.52756e-56
CHST11	salmon	0.894924	1.87374e-80
CHST15	salmon	0.882987	1.60259e-75
CHST2	salmon	0.822508	8.1919e-57
CHSY1	salmon	0.899545	1.59094e-82
CLEC14A	salmon	0.804748	1.21612e-52
CLEC1A	salmon	0.830863	6.11192e-59
CLEC7A	salmon	0.834902	5.1964e-60
CLMP	salmon	0.818959	6.07196e-56
CNTNAP1	salmon	0.807369	3.13922e-53
COL15A1	salmon	0.869849	1.11345e-70
COL18A1	salmon	0.897738	1.05448e-81
COL27A1	salmon	0.839604	2.70509e-61
COL4A1	salmon	0.818274	8.89339e-56
COL4A2	salmon	0.840369	1.65757e-61
COL5A2	salmon	0.862145	4.43446e-68
COL5A3	salmon	0.887586	2.34918e-77
COL6A3	salmon	0.841055	1.0663e-61
CREB5	salmon	0.825618	1.36405e-57
CSF2RB	salmon	0.899595	1.50749e-82
CSGALNACT1	salmon	0.837186	1.25138e-60
CSGALNACT2	salmon	0.939587	2.90376e-106
CTC-251I16.1	salmon	0.806329	5.38475e-53
CTSK	salmon	0.809765	8.93896e-54
CXorf36	salmon	0.863399	1.71619e-68
CYYR1	salmon	0.834609	6.22768e-60
DCBLD1	salmon	0.821158	1.76428e-56
DCHS1	salmon	0.834977	4.96005e-60
DDR2	salmon	0.826157	9.9627e-58
DEGS1	salmon	0.908937	4.59785e-87
DENND5A	salmon	0.90379	1.613e-84
DISC1	salmon	0.82674	7.08165e-58
DLC1	salmon	0.817001	1.79952e-55
DLG4	salmon	0.860215	1.87758e-67
DOCK4	salmon	0.833062	1.61028e-59
DPYSL2	salmon	0.805425	8.58993e-53
DRAM1	salmon	0.876761	3.70107e-73
DSE	salmon	0.914767	3.88765e-90
DUSP14	salmon	0.811824	2.99345e-54
DUSP7	salmon	0.826546	7.93347e-58
DYRK3	salmon	0.821189	1.73335e-56
DYSF	salmon	0.883911	6.96434e-76
ECSCR	salmon	0.809323	1.12817e-53
EDNRA	salmon	0.826511	8.0984e-58
EHD2	salmon	0.829001	1.86306e-58
ELFN1	salmon	0.823157	5.65132e-57
ELL	salmon	0.859656	2.84118e-67
ELMO2	salmon	0.849329	4.37864e-64
ENG	salmon	0.924762	5.90177e-96
ENTPD1	salmon	0.808352	1.87843e-53
EOGT	salmon	0.873418	6.10071e-72
ERG	salmon	0.874231	3.10969e-72
ESAM	salmon	0.836202	2.31636e-60
ETV5	salmon	0.832128	2.84462e-59
F2R	salmon	0.838354	5.98914e-61
FADS1	salmon	0.820168	3.08312e-56
FAM101B	salmon	0.874671	2.15471e-72
FAM124A	salmon	0.888749	7.84152e-78
FAM127C	salmon	0.836706	1.69018e-60
FAM129A	salmon	0.872833	9.87787e-72
FAM20C	salmon	0.866307	1.82924e-69
FAM219A	salmon	0.897492	1.36066e-81
FAM26E	salmon	0.83051	7.55461e-59
FAM65C	salmon	0.857075	1.87723e-66
FBN1	salmon	0.862613	3.1156e-68
FENDRR	salmon	0.800428	1.08443e-51
FERMT2	salmon	0.873301	6.71682e-72
FES	salmon	0.813905	9.76831e-55
FGD5	salmon	0.877876	1.42854e-73
FGF2	salmon	0.81679	2.02211e-55
FGR	salmon	0.847462	1.55682e-63
FKBP10	salmon	0.896509	3.74386e-81
FLT1	salmon	0.854953	8.6316e-66
FOXC1	salmon	0.804719	1.2343e-52
FOXF1	salmon	0.830196	9.12615e-59
FRMD4A	salmon	0.83696	1.44154e-60
FSTL1	salmon	0.871073	4.15404e-71
GALNT18	salmon	0.809399	1.08418e-53
GAS7	salmon	0.813568	1.17234e-54
GGT5	salmon	0.825008	1.94377e-57
GJA1	salmon	0.810481	6.11728e-54
GJC1	salmon	0.849934	2.89193e-64
GLIPR1	salmon	0.870212	8.31751e-71
GNA12	salmon	0.863547	1.53359e-68
GNB4	salmon	0.876228	5.81871e-73
GPR137B	salmon	0.874036	3.6554e-72
GPR4	salmon	0.851372	1.07162e-64
GRK5	salmon	0.88043	1.55423e-74
GYG1	salmon	0.803012	2.9486e-52
HAPLN3	salmon	0.860746	1.26572e-67
HAVCR2	salmon	0.808286	1.945e-53
HCK	salmon	0.851813	7.88676e-65
HEG1	salmon	0.842763	3.5198e-62
HGF	salmon	0.818739	6.86647e-56
HIP1	salmon	0.866342	1.77959e-69
HRH2	salmon	0.859767	2.61792e-67
HTRA1	salmon	0.803499	2.30264e-52
HYAL2	salmon	0.820912	2.02713e-56
ICAM1	salmon	0.818156	9.49436e-56
IFI16	salmon	0.853335	2.71655e-65
IGDCC4	salmon	0.811599	3.37529e-54
IGFBP7	salmon	0.872523	1.274e-71
IKBIP	salmon	0.84205	5.59859e-62
IL18R1	salmon	0.870621	5.98613e-71
IL1R1	salmon	0.916708	3.2928e-91
IL1RAP	salmon	0.802728	3.40575e-52
IL7R	salmon	0.80981	8.72907e-54
IMPDH1	salmon	0.884969	2.65596e-76
IRAK2	salmon	0.873071	8.1216e-72
IRAK3	salmon	0.803581	2.20807e-52
IRF2BPL	salmon	0.807928	2.34536e-53
ITGA5	salmon	0.884923	2.77068e-76
ITGAM	salmon	0.85029	2.26421e-64
ITGB3	salmon	0.820874	2.07156e-56
ITPRIP	salmon	0.865243	4.17635e-69
JAM3	salmon	0.801944	5.06318e-52
KDR	salmon	0.822146	1.00678e-56
KIAA0040	salmon	0.870051	9.46799e-71
KIAA0930	salmon	0.851735	8.32684e-65
KIAA1462	salmon	0.810682	5.49836e-54
KIFC3	salmon	0.90541	2.64583e-85
KIRREL	salmon	0.931465	2.50089e-100
KLF7	salmon	0.859935	2.31217e-67
KLHL21	salmon	0.8509	1.48665e-64
KLHL29	salmon	0.810616	5.69413e-54
KLHL5	salmon	0.912857	4.16671e-89
KSR1	salmon	0.842815	3.40157e-62
KYNU	salmon	0.800337	1.135e-51
LAMA5	salmon	0.817577	1.3093e-55
LAMC1	salmon	0.851052	1.33817e-64
LATS2	salmon	0.891445	5.88202e-79
LAYN	salmon	0.837417	1.08227e-60
LCP2	salmon	0.888113	1.43173e-77
LDLRAD3	salmon	0.911181	3.19604e-88
LHFP	salmon	0.851338	1.09689e-64
LILRB1	salmon	0.857226	1.68257e-66
LIMS1	salmon	0.874136	3.36469e-72
LOXL2	salmon	0.848111	1.00349e-63
LOX	salmon	0.836918	1.47995e-60
LRRC25	salmon	0.818563	7.57231e-56
LRRC8C	salmon	0.892789	1.57496e-79
LRRK2	salmon	0.875514	1.06314e-72
LYN	salmon	0.888828	7.2793e-78
LZTS1	salmon	0.830473	7.72462e-59
MAGI2-AS3	salmon	0.828774	2.13159e-58
MAP3K8	salmon	0.852155	6.21183e-65
MAP4K4	salmon	0.874658	2.17767e-72
MAP7D1	salmon	0.835316	4.02085e-60
MAPKAPK2	salmon	0.856849	2.21171e-66
MB21D1	salmon	0.84618	3.68239e-63
MCAM	salmon	0.891948	3.59804e-79
MCC	salmon	0.823624	4.32246e-57
MCTP1	salmon	0.857644	1.2426e-66
MEFV	salmon	0.829655	1.26112e-58
MEIS3	salmon	0.83462	6.18344e-60
MEOX1	salmon	0.826593	7.71843e-58
MFGE8	salmon	0.8367	1.69651e-60
MFSD12	salmon	0.855859	4.51308e-66
MLKL	salmon	0.82562	1.36221e-57
MMP14	salmon	0.882747	1.98914e-75
MRAS	salmon	0.886335	7.54707e-77
MRC2	salmon	0.863563	1.5145e-68
MSANTD3	salmon	0.832857	1.82485e-59
MSC-AS1	salmon	0.835489	3.61065e-60
MSN	salmon	0.93973	2.24496e-106
MX2	salmon	0.849022	5.3999e-64
MYO1F	salmon	0.879229	4.43861e-74
NABP1	salmon	0.836482	1.94463e-60
NCF2	salmon	0.847978	1.09865e-63
NCKAP5L	salmon	0.849677	3.45015e-64
NFAM1	salmon	0.882909	1.71873e-75
NHSL2	salmon	0.843778	1.81067e-62
NLGN2	salmon	0.856348	3.17593e-66
NOD2	salmon	0.803014	2.9463e-52
NOS3	salmon	0.804111	1.68534e-52
NOTCH3	salmon	0.828045	3.28342e-58
NOTCH4	salmon	0.854592	1.11564e-65
NRP1	salmon	0.856994	1.99163e-66
NRP2	salmon	0.907146	3.67091e-86
OSMR	salmon	0.898703	3.85695e-82
P2RY6	salmon	0.827382	4.85644e-58
P3H1	salmon	0.861044	1.01311e-67
PANX1	salmon	0.829828	1.13742e-58
PCBP3	salmon	0.828451	2.58218e-58
PCDH17	salmon	0.843632	1.99294e-62
PCNX	salmon	0.873643	5.06372e-72
PDE4B	salmon	0.811939	2.8146e-54
PDGFB	salmon	0.859266	3.78837e-67
PDGFRA	salmon	0.800143	1.25043e-51
PDGFRB	salmon	0.89146	5.79675e-79
PDLIM7	salmon	0.853407	2.58186e-65
PDPN	salmon	0.854712	1.02479e-65
PEAR1	salmon	0.833433	1.28343e-59
PECAM1	salmon	0.875813	8.2622e-73
PGF	salmon	0.830647	6.95934e-59
PHTF1	salmon	0.848493	7.74343e-64
PLPPR2	salmon	0.898618	4.21648e-82
PLS3	salmon	0.803141	2.76185e-52
PLXNA1	salmon	0.894612	2.56512e-80
PLXNC1	salmon	0.814502	7.06832e-55
PLXND1	salmon	0.866185	2.01155e-69
PML	salmon	0.863337	1.79856e-68
PMP22	salmon	0.80309	2.83459e-52
PPM1F	salmon	0.882882	1.76221e-75
PRR16	salmon	0.842744	3.56293e-62
PTAFR	salmon	0.905606	2.12065e-85
PTGFR	salmon	0.823737	4.04947e-57
PTGIR	salmon	0.843593	2.04426e-62
PTPN1	salmon	0.849419	4.11863e-64
PTPRE	salmon	0.903759	1.66959e-84
PTPRM	salmon	0.854583	1.12328e-65
PXDC1	salmon	0.866216	1.96387e-69
PXDN	salmon	0.877325	2.28886e-73
QKI	salmon	0.851263	1.15549e-64
RAB31	salmon	0.901723	1.54778e-83
RAI14	salmon	0.846214	3.60046e-63
RALGDS	salmon	0.827125	5.64842e-58
RASGRF2	salmon	0.850292	2.26156e-64
RASIP1	salmon	0.856618	2.61388e-66
RASL12	salmon	0.80557	7.96938e-53
RASSF8-AS1	salmon	0.807048	3.71018e-53
RASSF8	salmon	0.840063	2.01692e-61
RBMS1	salmon	0.948843	3.99236e-114
RECQL	salmon	0.801944	5.06398e-52
RGL1	salmon	0.80171	5.69709e-52
RHOJ	salmon	0.880404	1.58976e-74
RHOQ	salmon	0.905497	2.39713e-85
RIPK2	salmon	0.892831	1.5108e-79
RNF149	salmon	0.8272	5.40618e-58
RNF24	salmon	0.898379	5.41278e-82
ROBO4	salmon	0.843748	1.84619e-62
RP11-750H9.5	salmon	0.810443	6.24335e-54
RP11-752L20.3	salmon	0.8335	1.23132e-59
RPS6KA2	salmon	0.868323	3.75748e-70
RUNX1	salmon	0.857783	1.12242e-66
RUSC2	salmon	0.844244	1.33237e-62
SAMD14	salmon	0.853452	2.50136e-65
SAMD4A	salmon	0.822434	8.5418e-57
SAMSN1	salmon	0.82586	1.18468e-57
SCARF1	salmon	0.867562	6.84922e-70
SDC2	salmon	0.820099	3.20547e-56
SEC14L1	salmon	0.838348	6.01307e-61
SEC22C	salmon	0.835548	3.48075e-60
SELP	salmon	0.807313	3.23201e-53
SEMA4C	salmon	0.848543	7.4842e-64
SEMA6B	salmon	0.824431	2.71434e-57
SERPINB9	salmon	0.842217	5.0246e-62
SERPING1	salmon	0.81318	1.44505e-54
SERPINH1	salmon	0.831661	3.77415e-59
SFXN3	salmon	0.827363	4.9115e-58
SGIP1	salmon	0.815257	4.68441e-55
SGTB	salmon	0.884477	4.16341e-76
SH3BP2	salmon	0.824161	3.17296e-57
SH3PXD2B	salmon	0.825365	1.58018e-57
SH3RF3-AS1	salmon	0.841371	8.69347e-62
SH3RF3	salmon	0.908623	6.63307e-87
SHANK3	salmon	0.825239	1.7002e-57
SIGLEC9	salmon	0.837446	1.06283e-60
SIRPA	salmon	0.901134	2.92332e-83
SLC12A4	salmon	0.874179	3.24462e-72
SLC23A2	salmon	0.853963	1.74302e-65
SLC35G2	salmon	0.830044	9.99661e-59
SLC39A13	salmon	0.869915	1.0562e-70
SLC39A6	salmon	0.868092	4.50775e-70
SLC41A1	salmon	0.848657	6.92906e-64
SLC6A6	salmon	0.902198	9.2495e-84
SLC9B2	salmon	0.852096	6.47375e-65
SLCO3A1	salmon	0.819397	4.75175e-56
SLFN11	salmon	0.849845	3.07527e-64
SMARCA1	salmon	0.843045	2.92697e-62
SNCAIP	salmon	0.806286	5.50638e-53
SNED1	salmon	0.830952	5.79289e-59
SOD2	salmon	0.813929	9.64232e-55
SPARC	salmon	0.849809	3.15124e-64
SPI1	salmon	0.824971	1.98568e-57
SRGN	salmon	0.80963	9.59661e-54
SRPX2	salmon	0.845412	6.14625e-63
ST3GAL1	salmon	0.804808	1.17949e-52
ST3GAL2	salmon	0.895793	7.77834e-81
STARD8	salmon	0.906932	4.69633e-86
STAT4	salmon	0.830273	8.7115e-59
STEAP4	salmon	0.829406	1.46338e-58
STON1	salmon	0.849936	2.88985e-64
STX11	salmon	0.879589	3.24419e-74
STX2	salmon	0.83935	3.18244e-61
SYDE1	salmon	0.932245	7.25773e-101
SYTL3	salmon	0.836592	1.81527e-60
TBXAS1	salmon	0.829964	1.0487e-58
TEK	salmon	0.816985	1.8152e-55
TFE3	salmon	0.885682	1.37924e-76
TFPI	salmon	0.897592	1.22677e-81
TGFBI	salmon	0.834135	8.34096e-60
THBD	salmon	0.886779	4.99327e-77
THY1	salmon	0.813768	1.05247e-54
TIE1	salmon	0.836213	2.3001e-60
TLR1	salmon	0.848831	6.15296e-64
TLR2	salmon	0.829782	1.16875e-58
TLR4	salmon	0.876736	3.78279e-73
TLR8	salmon	0.816975	1.82568e-55
TMEM110	salmon	0.819267	5.11186e-56
TMEM132A	salmon	0.860435	1.5947e-67
TMEM204	salmon	0.839245	3.40159e-61
TMEM255B	salmon	0.832345	2.49184e-59
TMEM55A	salmon	0.819894	3.59642e-56
TMEM71	salmon	0.825635	1.35029e-57
TMTC1	salmon	0.86331	1.83574e-68
TNFRSF10B	salmon	0.877194	2.56026e-73
TNFSF15	salmon	0.811179	4.22176e-54
TRPV4	salmon	0.85159	9.21229e-65
TSHZ3	salmon	0.914075	9.23812e-90
TSPAN11	salmon	0.836057	2.53613e-60
TSPAN9	salmon	0.870467	6.77417e-71
TTC7B	salmon	0.873435	6.01555e-72
UBTD1	salmon	0.844973	8.22853e-63
VASH1	salmon	0.818901	6.27021e-56
VASN	salmon	0.916147	6.76057e-91
VCAN	salmon	0.86889	2.39574e-70
WISP1	salmon	0.806858	4.09489e-53
WNT5A	salmon	0.83374	1.06278e-59
WWC2	salmon	0.822369	8.86556e-57
WWTR1	salmon	0.878941	5.69623e-74
ZBTB47	salmon	0.80253	3.76496e-52
ZCCHC24	salmon	0.870416	7.0616e-71
ZEB1	salmon	0.897289	1.6781e-81
ZFP92	salmon	0.813397	1.28585e-54
ZNF267	salmon	0.842404	4.44706e-62
ZNF281	salmon	0.844183	1.38645e-62
ZNF469	salmon	0.848122	9.96176e-64
ZNF532	salmon	0.826586	7.74975e-58
ZSWIM4	salmon	0.877602	1.80569e-73
ZYX	salmon	0.905945	1.4449e-85

## Sheet: Supplementary Table 3
Supplementary Table 3:Fourteen gene co-expression modules in GSE92415 cohort identified by WGCNA.
Gene	Gene Module
A1CF	brown
AACS	brown
ABCA11P	brown
ABCA12	brown
ABCA5	brown
ABCB1	brown
ABCB1 /// ABCB4	brown
ABCB9	brown
ABCC1	brown
ABCC13	brown
ABCC3	brown
ABCC6 /// LOC100292715	brown
ABCC6P1	brown
ABCG2	brown
ABCG5	brown
ABHD14B	brown
ABO	brown
ABP1	brown
ABR	brown
ACAA1	brown
ACAA2	brown
ACACB	brown
ACADS	brown
ACAT2	brown
ACO2	brown
ACOT4	brown
ACOX2	brown
ACPP	brown
ACSF2	brown
ACSM3	brown
ACSS2	brown
ACTN4	brown
ACVR1	brown
ACVR1C	brown
ACVR2A	brown
ACVRL1	brown
ADAMTS17	brown
ADAP1	brown
ADCY6	brown
ADD3	brown
ADH1C	brown
ADH6	brown
ADM	brown
ADPRHL1	brown
AEN	brown
AES	brown
AFG3L2	brown
AFMID /// IDS	brown
AG2	brown
AGAP1	brown
AGL	brown
AGPAT2	brown
AGPAT4	brown
AGXT2L2	brown
AIFM2	brown
AIFM3	brown
AIM1L	brown
AK1	brown
AKAP1	brown
AKAP12	brown
AKAP5	brown
AKR1C3	brown
AKR7A2	brown
AKR7A3	brown
AKT3	brown
ALAD	brown
ALDH1L2	brown
ALDH3A2	brown
ALDH5A1	brown
ALDH6A1	brown
ALDH7A1	brown
ALPI	brown
ALS2CL	brown
AMACR	brown
AMACR /// C1QTNF3	brown
AMOTL2	brown
AMT	brown
ANK3	brown
ANKMY2	brown
ANKRD18A /// LOC100288689 /// LOC100289137 /// LOC100290097	brown
ANKRD20A1 /// ANKRD20A2 /// ANKRD20A3 /// ANKRD20A4 /// ANKRD20A5 /// C21orf81 /// LOC100132733 /// LOC644339	brown
ANKRD22	brown
ANKRD27	brown
ANKRD43	brown
ANKS4B	brown
ANO10	brown
ANO5	brown
ANO7	brown
ANXA1	brown
ANXA13	brown
ANXA8 /// ANXA8L1 /// ANXA8L2 /// LOC653110	brown
AP1M2	brown
AP1S2	brown
AP3S2	brown
AP4B1	brown
APOB48R	brown
APOBEC3B	brown
APOH	brown
APOL1	brown
APOL2	brown
APOL6	brown
APOLD1	brown
AQP7	brown
AQP8	brown
AREG	brown
AREGB	brown
ARHGAP21	brown
ARHGAP32	brown
ARHGAP39	brown
ARHGAP8	brown
ARHGAP8 /// PRR5 /// PRR5-ARHGAP8	brown
ARHGEF10L	brown
ARHGEF16	brown
ARHGEF5	brown
ARHGEF9	brown
ARL4A	brown
ARL5B	brown
ARL9	brown
ARMC7	brown
ARMCX1	brown
ARMCX3	brown
ARNTL2	brown
ARSD	brown
ARSE	brown
ART3	brown
ARV1	brown
ASAP3	brown
ASB13	brown
ASCC3	brown
ASL	brown
ASPHD2	brown
ATG4D	brown
ATOH1	brown
ATP10B	brown
ATP13A4	brown
ATP2C2	brown
ATP6V1E2	brown
ATP8A1	brown
ATP9A	brown
ATPAF1	brown
ATXN7L1	brown
AVPI1	brown
B3GNT3	brown
B3GNT6	brown
B3GNT8	brown
B4GALNT2	brown
BAG2	brown
BAIAP2L2	brown
BATF3	brown
BBS10	brown
BC036928	brown
BCAR1	brown
BCAS1	brown
BCL2L15	brown
BDH1	brown
BDH2	brown
BEAN	brown
BEST2	brown
BEST4	brown
BICD1	brown
BMP4	brown
BMP5	brown
BNIP3	brown
BPHL	brown
BPNT1	brown
BRCC3	brown
BRI3 /// FLJ30064	brown
BSG	brown
BSPRY	brown
BTBD2	brown
BTBD7	brown
BTNL3	brown
BZW1 /// BZW1L1	brown
C10orf108	brown
C10orf116	brown
C10orf128	brown
C10orf58	brown
C10orf99	brown
C11orf17 /// NUAK2	brown
C11orf52	brown
C11orf86	brown
C11orf93	brown
C12orf47	brown
C13orf18	brown
C13orf27	brown
C14orf149	brown
C14orf50	brown
C14orf53	brown
C14orf93	brown
C15orf17	brown
C15orf21	brown
C15orf40	brown
C15orf5	brown
C15orf52	brown
C17orf49	brown
C17orf63	brown
C17orf67	brown
C17orf76	brown
C19orf21	brown
C19orf22	brown
C19orf77	brown
C1orf106	brown
C1orf115	brown
C1orf116	brown
C1orf161	brown
C1orf163	brown
C1orf172	brown
C1orf175	brown
C1orf177	brown
C1orf201	brown
C1orf226	brown
C20orf107	brown
C20orf112	brown
C20orf151	brown
C20orf56	brown
C21orf81	brown
C21orf88	brown
C2CD4A	brown
C2CD4B	brown
C2orf24	brown
C2orf54	brown
C2orf72	brown
C2orf88	brown
C2orf89	brown
C3orf26	brown
C3orf32	brown
C3orf57	brown
C3orf59	brown
C4BPA	brown
C4BPB	brown
C4orf19	brown
C4orf34	brown
C5orf4	brown
C5orf48	brown
C6orf105	brown
C6orf123	brown
C6orf124	brown
C6orf132	brown
C6orf136	brown
C6orf35	brown
C6orf59	brown
C7orf10	brown
C7orf31	brown
C7orf40	brown
C8orf4	brown
C8orf47	brown
C8orf79	brown
C9orf100	brown
C9orf125	brown
C9orf140	brown
C9orf24	brown
C9orf47	brown
CA12	brown
CA4	brown
CA7	brown
CABLES1	brown
CABLES2	brown
CACNA1D	brown
CACNA2D4	brown
CACNB2	brown
CALCOCO2	brown
CALCRL	brown
CAMK1D	brown
CAMK1D /// LOC283070	brown
CAMK2N1	brown
CAMSAP1L1	brown
CANT1	brown
CAPN13	brown
CAPN5	brown
CAPN8	brown
CAPN9	brown
CARD10	brown
CARD6	brown
CASP1	brown
CASP6	brown
CAST	brown
CASZ1	brown
CATSPER2	brown
CATSPERB	brown
CBFA2T2	brown
CBLC	brown
CC2D2B	brown
CCDC102B	brown
CCDC109A	brown
CCDC112	brown
CCDC125	brown
CCDC132	brown
CCDC153	brown
CCDC163P	brown
CCDC46	brown
CCDC64B	brown
CCDC85C	brown
CCHCR1	brown
CCL14-CCL15 /// CCL15	brown
CCL20	brown
CCL28	brown
CCNJL	brown
CD160	brown
CD177	brown
CD55	brown
CD70	brown
CD9	brown
CDC42BPA	brown
CDC42BPB	brown
CDC42EP2	brown
CDH1	brown
CDH3	brown
CDHR1	brown
CDHR2	brown
CDHR5	brown
CDK14	brown
CDK16	brown
CDK18	brown
CDK20	brown
CDK3	brown
CDKL1	brown
CDKN2B	brown
CDKN2BAS	brown
CDV3	brown
CDX1	brown
CDX2	brown
CEACAM1	brown
CEACAM7	brown
CEBPA	brown
CEBPD	brown
CEP70	brown
CEP97	brown
CES2	brown
CES3	brown
CFB	brown
CFL2	brown
CGN	brown
CH25H	brown
CHAD	brown
CHCHD10	brown
CHDH	brown
CHI3L1	brown
CHKA	brown
CHN2	brown
CHP2	brown
CHST14	brown
CHST2	brown
CHST5	brown
CHST5 /// TMEM231	brown
CHST6	brown
CHST7	brown
CHSY1	brown
CISD3	brown
CKB	brown
CKMT1A /// CKMT1B	brown
CKMT2	brown
CLCA1	brown
CLCA4	brown
CLCF1	brown
CLCN2	brown
CLDN1	brown
CLDN15	brown
CLDN2	brown
CLDN3	brown
CLDN7	brown
CLDN8	brown
CLIC5	brown
CLIP2	brown
CLMN	brown
CLN3	brown
CLRN3	brown
CLSTN1	brown
CLYBL	brown
CNGA1	brown
CNIH4	brown
CNKSR1	brown
CNNM2	brown
CNNM4	brown
CNTFR	brown
CNTN3	brown
COBL	brown
COG2	brown
COL17A1	brown
COL4A4	brown
COMMD3	brown
COPG2IT1	brown
COQ9	brown
CORO2A	brown
COX6B2	brown
CPA2	brown
CPA6	brown
CPEB4	brown
CPM	brown
CPNE2	brown
CPNE8	brown
CPT1A	brown
CPT2	brown
CR1	brown
CREB3L1	brown
CREB3L2	brown
CREB3L4	brown
CRELD2	brown
CREM	brown
CRISPLD2	brown
CRLF2	brown
CRTAP	brown
CRYBA2	brown
CRYL1	brown
CSGALNACT2	brown
CSRNP1	brown
CSRP2BP	brown
CSRP2BP /// PET117	brown
CTAGE4 /// CTAGE5 /// CTAGE6 /// CTAGE8 /// CTAGE9 /// LOC441294 /// LOC647288	brown
CTAGE4 /// CTAGE9	brown
CTDSP1	brown
CTDSPL	brown
CTNNAL1	brown
CTPS	brown
CTSA	brown
CTSB	brown
CTSD	brown
CTTNBP2NL	brown
CWH43	brown
CXCL1	brown
CXCL17	brown
CXCL2	brown
CXCL3	brown
CXorf21	brown
CYP27A1	brown
CYP2B6	brown
CYP2B6 /// CYP2B7P1	brown
CYP2B7P1	brown
CYP2D6	brown
CYP2J2	brown
CYP2S1	brown
CYP3A4	brown
CYP3A5	brown
CYP4F12	brown
CYP4F2	brown
CYP4F2 /// CYP4F3	brown
CYP7B1	brown
CYR61	brown
CYTSB	brown
DAGLA	brown
DAO	brown
DAPK2	brown
DAPP1	brown
DBF4	brown
DCST2	brown
DCUN1D3	brown
DDA1	brown
DDAH2	brown
DDC	brown
DDHD1	brown
DDR1	brown
DDX19B	brown
DEFB1	brown
DEFB4A	brown
DENND1A	brown
DENND2A	brown
DENND2C	brown
DGAT1	brown
DGCR2	brown
DHCR24	brown
DHCR7	brown
DHDDS	brown
DHFRL1	brown
DHRS1	brown
DHRS11	brown
DHRS3	brown
DHRS7C	brown
DHX32	brown
DIO2	brown
DIO3	brown
DKK1	brown
DLEU2 /// DLEU2L	brown
DLG3	brown
DMBT1	brown
DNAH5	brown
DNAJC10	brown
DNAJC11	brown
DNAJC18	brown
DNAJC21	brown
DNAJC22	brown
DNER	brown
DNM2	brown
DNMBP	brown
DOCK4	brown
DOCK5	brown
DOK4	brown
DOK5	brown
DOLPP1	brown
DOPEY1	brown
DOPEY2	brown
DPF3	brown
DPP10	brown
DPP3	brown
DQX1	brown
DSC2	brown
DSG3	brown
DSP	brown
DUOX2	brown
DUOXA1	brown
DUOXA2	brown
DUSP1	brown
DUSP10	brown
DUSP4	brown
DUSP6	brown
DUSP8	brown
DYRK2	brown
DYX1C1	brown
ECSIT	brown
EDN1	brown
EDN2	brown
EDN3	brown
EEF2K	brown
EFNA1	brown
EFNA3	brown
EFNA4	brown
EFNA5	brown
EFNB1	brown
EFNB2	brown
EGFR	brown
EGLN3	brown
EGR1	brown
EGR2	brown
EGR3	brown
EHF	brown
EHHADH	brown
EIF5A2	brown
ELF3	brown
ELL2	brown
ELL3 /// SERINC4	brown
ELMO3	brown
ELOVL4	brown
ELOVL5	brown
ELOVL6	brown
EMILIN3	brown
EMR2	brown
ENDOD1	brown
ENOSF1	brown
ENPP1	brown
ENTPD5	brown
EPB41L1	brown
EPB41L4B	brown
EPB49	brown
EPHA10	brown
EPHB2	brown
EPHB3	brown
EPHX4	brown
EPN1	brown
EPN3	brown
EPS8L3	brown
ERMAP	brown
ERN2	brown
ERO1L	brown
ERRFI1	brown
ESPN	brown
ESRP1	brown
ESRP2	brown
ESRRA	brown
ETFDH	brown
ETHE1	brown
ETNK1	brown
ETV7	brown
EVPL	brown
EXOC7	brown
EXPH5	brown
EYA2	brown
F11R	brown
FA2H	brown
FAAH	brown
FABP1	brown
FAF1	brown
FAHD1	brown
FAIM2	brown
FAM101A	brown
FAM102A	brown
FAM109A	brown
FAM115A	brown
FAM134B	brown
FAM13A	brown
FAM149A	brown
FAM150B	brown
FAM151A	brown
FAM160A2	brown
FAM162A	brown
FAM164C	brown
FAM174B	brown
FAM176A	brown
FAM186A	brown
FAM189A1	brown
FAM19A2	brown
FAM21A /// FAM21B /// FAM21C	brown
FAM21A /// FAM21B /// FAM21C /// FAM21D	brown
FAM22B	brown
FAM3A	brown
FAM3D	brown
FAM40B	brown
FAM46A	brown
FAM55A	brown
FAM55D	brown
FAM59A	brown
FAM59B	brown
FAM5C	brown
FAM83B	brown
FAM83E	brown
FAM83G	brown
FAM89B	brown
FAM98C	brown
FANK1	brown
FARP1	brown
FASTKD1	brown
FBLIM1	brown
FBP1	brown
FBXO16	brown
FBXW5	brown
FCGBP	brown
FCGRT	brown
FCHSD2	brown
FDFT1	brown
FERMT1	brown
FEV	brown
FGD4	brown
FGF9	brown
FGFBP1	brown
FGFR3	brown
FHIT	brown
FKBP1B	brown
FKBP1B /// MFSD2B	brown
FKTN	brown
FLI1	brown
FLJ23867 /// QSOX1	brown
FLJ30901	brown
FLJ32063	brown
FLJ35024	brown
FLJ36665	brown
FLJ36848	brown
FLJ38379	brown
FLJ42627	brown
FLJ44606	brown
FLNB	brown
FLVCR1	brown
FMO4	brown
FN3KRP	brown
FOS	brown
FOSB	brown
FOSL1	brown
FOXA2	brown
FOXA3	brown
FOXC1	brown
FOXO4	brown
FOXP4	brown
FRMD1	brown
FRYL	brown
FRZB	brown
FSIP1	brown
FSIP2	brown
FUCA1	brown
FUT3	brown
FUT8	brown
FXYD3	brown
GAB1	brown
GABRB2	brown
GABRP	brown
GAL3ST4	brown
GALM	brown
GALNT1	brown
GALNT5	brown
GALNT8	brown
GAP43	brown
GATA6	brown
GBA /// GBAP1	brown
GBA2	brown
GBA3	brown
GCA	brown
GCNT2	brown
GCNT3	brown
GDE1	brown
GDPD2	brown
GDPD3	brown
GEM	brown
GET4 /// SUN1	brown
GHR	brown
GIYD1 /// GIYD2	brown
GIYD1 /// GIYD2 /// SULT1A3 /// SULT1A4	brown
GJB1	brown
GJB2	brown
GK5	brown
GLB1L2	brown
GLCCI1	brown
GLDN	brown
GLIS2	brown
GLOD4	brown
GLOD5	brown
GLYATL1	brown
GNA11	brown
GNA15	brown
GNG12	brown
GNG13	brown
GNPTAB	brown
GOLIM4	brown
GPER	brown
GPR114	brown
GPR120	brown
GPR143	brown
GPR153	brown
GPR27	brown
GPR35	brown
GPR39	brown
GPRC5C	brown
GPRIN2	brown
GPT	brown
GPX8	brown
GRAMD1C	brown
GRAMD3	brown
GRB7	brown
GRHL2	brown
GRTP1	brown
GSN	brown
GSR	brown
GSS	brown
GSTA1	brown
GSTM4	brown
GTF3A	brown
GTPBP4	brown
GTSF1	brown
GUCA2A	brown
GUCA2B	brown
GXYLT2	brown
H2AFJ	brown
HAAO	brown
HADHA	brown
HAPLN1	brown
HAVCR1	brown
HBD	brown
HBEGF	brown
HCN3	brown
HDGFRP3	brown
HDHD3	brown
HEPACAM2	brown
HEPH	brown
HES5	brown
HEXIM1	brown
HHIP	brown
HHLA2	brown
HIBCH	brown
HIF1A	brown
HINFP	brown
HIST1H1C	brown
HIST1H2AG	brown
HIST1H2BG	brown
HIST1H3H	brown
HMGCL	brown
HMGCS2	brown
HNF1B	brown
HNF4A	brown
HOOK1	brown
HOOK2	brown
HOXA11AS	brown
HOXA2	brown
HOXA3	brown
HOXA5	brown
HOXA7	brown
HOXA9	brown
HOXB13	brown
HOXB2	brown
HOXB5	brown
HOXB9	brown
HOXD4 /// MIR10B	brown
HPCAL1	brown
HR	brown
HRCT1	brown
HSBP1L1	brown
HSD11B2	brown
HSD17B3	brown
HSD3B2	brown
HSPB1	brown
HSPB3	brown
HSPH1	brown
HTR4	brown
HUNK	brown
ICA1	brown
IDE	brown
IDH1	brown
IER2	brown
IER3	brown
IER5	brown
IFI16	brown
IFI6	brown
IFIT5	brown
IFITM1	brown
IFITM2	brown
IFITM3	brown
IFT172	brown
IFT74	brown
IFT88	brown
IGF2BP2	brown
IGFBPL1	brown
IGHV1-69	brown
IGSF5	brown
IGSF9	brown
IHH	brown
IL13RA1	brown
IL13RA2	brown
IL17RB	brown
IL17RE	brown
IL1F7	brown
IL1RAP	brown
IL20RA	brown
IL22RA1	brown
IL23A	brown
ILVBL	brown
IMPA2	brown
INADL	brown
INPP5J	brown
INSC	brown
INSL5	brown
IP6K2	brown
IRAK3	brown
IRF1	brown
IRF6	brown
IRF9	brown
IRS1	brown
ISG20	brown
ISX	brown
ITFG3	brown
ITGA3	brown
ITGAM	brown
ITLN1	brown
ITM2C	brown
ITPKA	brown
IVD	brown
IYD	brown
JARID2	brown
JMY	brown
JUB	brown
JUNB	brown
JUP	brown
KANK4	brown
KBTBD11	brown
KBTBD12	brown
KCNIP4	brown
KCNK10	brown
KCNMA1	brown
KDELR3	brown
KDM6A	brown
KIAA0182	brown
KIAA0232	brown
KIAA0284	brown
KIAA0485	brown
KIAA0649	brown
KIAA0802	brown
KIAA1033	brown
KIAA1107	brown
KIAA1161	brown
KIAA1217	brown
KIAA1244	brown
KIAA1324	brown
KIAA1324L	brown
KIAA1466	brown
KIAA1522	brown
KIAA1543	brown
KIAA1598	brown
KIAA1671	brown
KIAA1804	brown
KIAA1841	brown
KIAA1958	brown
KIAA1984	brown
KIAA2013	brown
KIF12	brown
KIF13B	brown
KIFAP3	brown
KISS1R	brown
KITLG	brown
KLB	brown
KLC4	brown
KLF2	brown
KLF5	brown
KLHDC9	brown
KLHL8	brown
KLK1	brown
KLK10	brown
KLK15	brown
KLK3	brown
KLK6	brown
KLK7	brown
KLRC1 /// KLRC2	brown
KPNA2	brown
KPNA5	brown
KRT12	brown
KRT17	brown
KRT20	brown
KRT6B	brown
KRT80	brown
LAD1	brown
LAIR2	brown
LAMA1	brown
LAMB3	brown
LANCL3	brown
LCMT1	brown
LCN2	brown
LCOR	brown
LDHD	brown
LDOC1	brown
LEAP2	brown
LEKR1	brown
LETM2	brown
LETMD1	brown
LGALS2	brown
LGALS3BP	brown
LGR5	brown
LHPP	brown
LIMA1	brown
LIMK2	brown
LIMS3	brown
LIPG	brown
LIPH	brown
LLGL2	brown
LOC100127940	brown
LOC100128893	brown
LOC100129069	brown
LOC100129175	brown
LOC100129767	brown
LOC100130175 /// NCRNA00081	brown
LOC100130741	brown
LOC100130933	brown
LOC100131581	brown
LOC100131848	brown
LOC100132147	brown
LOC100132234	brown
LOC100133019	brown
LOC100133319	brown
LOC100133660	brown
LOC100134018 /// LOC100289410	brown
LOC100134229	brown
LOC100189589	brown
LOC100271832	brown
LOC100286922	brown
LOC100286972	brown
LOC100287411	brown
LOC100287525	brown
LOC100287572	brown
LOC100287696	brown
LOC100287896	brown
LOC100288092	brown
LOC100288198	brown
LOC100288409	brown
LOC100288944	brown
LOC100289208 /// PHLDA1	brown
LOC100289420	brown
LOC100289444 /// LOC100293662	brown
LOC100289632	brown
LOC100294402 /// SIGIRR	brown
LOC100310756	brown
LOC100422737	brown
LOC100422781	brown
LOC113230	brown
LOC145837	brown
LOC147727	brown
LOC150381	brown
LOC151009	brown
LOC151534	brown
LOC151878	brown
LOC153577	brown
LOC157860	brown
LOC158960	brown
LOC200030 /// NBPF11	brown
LOC202781	brown
LOC203274	brown
LOC220930	brown
LOC253264	brown
LOC253842	brown
LOC253842 /// NR6A1	brown
LOC25845	brown
LOC283027	brown
LOC283713	brown
LOC283867	brown
LOC284242	brown
LOC284454	brown
LOC284570	brown
LOC284578	brown
LOC285378 /// LSM3	brown
LOC285758	brown
LOC285878	brown
LOC285878 /// VSTM2A	brown
LOC285943	brown
LOC286052	brown
LOC338651	brown
LOC340090	brown
LOC340340	brown
LOC344887	brown
LOC389023	brown
LOC389332	brown
LOC390940	brown
LOC399904	brown
LOC400043	brown
LOC400573	brown
LOC401093	brown
LOC541471 /// NCRNA00152	brown
LOC553103	brown
LOC642980	brown
LOC643008	brown
LOC643201	brown
LOC643714	brown
LOC644242	brown
LOC645638	brown
LOC646576	brown
LOC646627	brown
LOC649305	brown
LOC653562 /// SLC6A10P /// SLC6A8	brown
LOC653602	brown
LOC723809	brown
LOC727916	brown
LOC728377 /// OR2A4 /// OR2A7	brown
LOC728730	brown
LOC729680	brown
LOC80054	brown
LOH3CR2A	brown
LONRF3	brown
LPAR1	brown
LPAR5	brown
LPCAT1	brown
LPCAT4	brown
LPGAT1	brown
LPHN1	brown
LPIN1	brown
LRCH2	brown
LRFN5	brown
LRP4	brown
LRP6	brown
LRP8	brown
LRPPRC	brown
LRRC1	brown
LRRC50	brown
LRRC66	brown
LRRC8E	brown
LRRCC1	brown
LSM10	brown
LSR	brown
LUZP1	brown
MAFF	brown
MAGEE1	brown
MAGI3	brown
MALL	brown
MAOA	brown
MAP1LC3A	brown
MAP2	brown
MAP2K6	brown
MAP3K13	brown
MAP3K5	brown
MAP7D2	brown
MAPK13	brown
MAPK3	brown
MARCKSL1	brown
MARVELD2	brown
MARVELD3	brown
MAST2	brown
MATN2	brown
MAVS	brown
MB	brown
MBNL3	brown
MCF2L	brown
MCL1	brown
MDFIC	brown
ME1	brown
ME3	brown
MECOM	brown
MED9	brown
MEP1A	brown
MEP1B	brown
METTL10	brown
METTL7B	brown
MFSD4	brown
MFSD7	brown
MGAT4A	brown
MGAT4B	brown
MGC16075	brown
MGC5590	brown
MGC87042	brown
MGLL	brown
MICA /// MICB	brown
MICAL2	brown
MICAL3	brown
MID1	brown
MIER1	brown
MIER3	brown
MINK1	brown
MIR21	brown
MIS12	brown
MKNK2	brown
MLKL	brown
MLLT3	brown
MLPH	brown
MLXIP	brown
MMEL1	brown
MMP1	brown
MMP10	brown
MMP12	brown
MMP3	brown
MMP7	brown
MMRN1	brown
MOCS1	brown
MOGAT2	brown
MOGAT3	brown
MOSC1	brown
MPND	brown
MPP7	brown
MPZL2	brown
MRM1	brown
MRPS25	brown
MS4A12	brown
MS4A14	brown
MS4A8B	brown
MSI2	brown
MST1	brown
MST1 /// MST1P2 /// MST1P9	brown
MST1P9	brown
MST1R	brown
MT1E	brown
MT1F	brown
MT1G	brown
MT1H /// MT1P2	brown
MT1M	brown
MT1P2	brown
MT1X	brown
MT2A	brown
MT3	brown
MTHFD1L	brown
MTHFD2	brown
MTMR11	brown
MUC13	brown
MUC16	brown
MUC2	brown
MUC3A	brown
MUC3A /// MUC3B	brown
MUC3B	brown
MVP	brown
MYBPC1	brown
MYEOV	brown
MYH14	brown
MYL5	brown
MYO15B	brown
MYO1A	brown
MYO1B	brown
MYO1C	brown
MYO1D	brown
MYO1E	brown
MYO5B	brown
MYO5C	brown
MYO7B	brown
MYO9A	brown
MYRIP	brown
N4BP2L1	brown
NAA35	brown
NAALADL1	brown
NAGPA	brown
NAGS	brown
NAP1L3	brown
NAPEPLD	brown
NAT8 /// NAT8B	brown
NAT8B	brown
NBEAL1	brown
NBPF1	brown
NCK2	brown
NCOA7	brown
NCRNA00103	brown
NCRNA00152	brown
NCRNA00213	brown
NDRG1	brown
NEDD4L	brown
NEDD9	brown
NEK3	brown
NEURL	brown
NEURL1B	brown
NEUROD1	brown
NFE2L3	brown
NHSL1	brown
NINJ2	brown
NIPAL1	brown
NIT1	brown
NLN	brown
NMB	brown
NMT2	brown
NOS2	brown
NOXA1	brown
NOXO1	brown
NPY	brown
NPY1R	brown
NR1H4	brown
NR1I2	brown
NR3C1	brown
NR4A1	brown
NR4A2	brown
NR4A3	brown
NRIP1	brown
NSDHL	brown
NSUN7	brown
NUCB2	brown
NUDT12	brown
NUDT13	brown
NUDT14	brown
NUDT16	brown
NVL	brown
NXN	brown
NYNRIN	brown
OAF	brown
OGDH	brown
OLFM2	brown
OPN3	brown
OSBPL1A	brown
OSBPL7	brown
OSBPL8	brown
OSMR	brown
OSR1	brown
OSTalpha	brown
OTC	brown
OTUD7B	brown
OVOL1	brown
OVOL2	brown
P2RX4	brown
P2RY1	brown
P2RY14	brown
P2RY2	brown
PACSIN2	brown
PADI2	brown
PAFAH2	brown
PAG1	brown
PAK4	brown
PAQR5	brown
PAQR8	brown
PARD3	brown
PARM1	brown
PARP9	brown
PAWR	brown
PBLD	brown
PC	brown
PCDH19	brown
PCGF2	brown
PCK1	brown
PCK2	brown
PCNX	brown
PCSK7	brown
PCYT2	brown
PDCD4	brown
PDE4C	brown
PDE5A	brown
PDE6A	brown
PDE9A	brown
PDGFD	brown
PDK2	brown
PDPN	brown
PDZD3	brown
PDZK1	brown
PDZK1IP1	brown
PEA15	brown
PECI	brown
PER2	brown
PET117	brown
PEX26	brown
PF4	brown
PFKL	brown
PGM1	brown
PGRMC2	brown
PHACTR4	brown
PHF7	brown
PHGR1	brown
PHLDA1	brown
PHLPP2	brown
PHYH	brown
PI3	brown
PID1	brown
PIGR	brown
PIGZ	brown
PIK3CA	brown
PIK3R1	brown
PIK3R2	brown
PIK3R3	brown
PIM3	brown
PINK1	brown
PITPNC1	brown
PIWIL4	brown
PKDCC	brown
PKIA	brown
PKIB	brown
PKIG	brown
PKP3	brown
PLA1A	brown
PLA2G10	brown
PLA2G12B	brown
PLA2G7	brown
PLAC8	brown
PLCB3	brown
PLCB4	brown
PLCD1	brown
PLCD3	brown
PLCE1	brown
PLD1	brown
PLEKHA6	brown
PLEKHA7	brown
PLEKHG3	brown
PLEKHG6	brown
PLEKHH1	brown
PLEKHJ1	brown
PLIN1	brown
PLOD2	brown
PLXDC1	brown
PLXNA2	brown
PLXNB2	brown
PMAIP1	brown
PMEPA1	brown
PMM1	brown
PNLIPRP2	brown
PNPLA2	brown
POF1B	brown
POLK	brown
POLR2H	brown
PON3	brown
PP14571	brown
PPARA	brown
PPARGC1A	brown
PPBP	brown
PPDPF	brown
PPFIBP2	brown
PPID	brown
PPIP5K1	brown
PPP1R13B	brown
PPP1R14D	brown
PPP1R15A	brown
PPP1R16A	brown
PPP1R1B	brown
PPP1R9A	brown
PPP2R3A	brown
PRAC	brown
PRAP1	brown
PRDM1	brown
PRDX5	brown
PRDX6	brown
PRF1	brown
PRKAB2	brown
PRKG2	brown
PRMT7	brown
PROC	brown
PROM1	brown
PRR15	brown
PRR15L	brown
PRR5L	brown
PRRG2	brown
PRSS8	brown
PSAT1	brown
PTGDR	brown
PTGR1	brown
PTK6	brown
PTN	brown
PTPLAD2	brown
PTPN21	brown
PTPN3	brown
PTPRB	brown
PTPRD	brown
PTPRF	brown
PTPRH	brown
PTPRO	brown
PWWP2B	brown
PXMP4	brown
PYY	brown
QKI	brown
QSOX1	brown
RAB11FIP4	brown
RAB15	brown
RAB17	brown
RAB25	brown
RAB36	brown
RAB3B	brown
RAGE	brown
RAP1GAP	brown
RAPGEFL1	brown
RASD1	brown
RASD2	brown
RASSF7	brown
RAVER2	brown
RBKS	brown
RBM28	brown
RBM47	brown
RBP2	brown
RCL1	brown
RCN3	brown
RDH13	brown
RDH5	brown
RDX	brown
REG1A	brown
REG1B	brown
RELL1	brown
REPS2	brown
RETNLB	brown
RETSAT	brown
RFK	brown
RFX6	brown
RGMB	brown
RGNEF	brown
RGP1	brown
RGS1	brown
RHEBL1	brown
RHOC	brown
RHOU	brown
RHOV	brown
RICH2	brown
RIMKLA	brown
RIMKLB	brown
RIOK3	brown
RIPK3	brown
RIPK4	brown
RNASEL	brown
RNF112	brown
RNF135	brown
RNF141	brown
RNF144B	brown
RNF157	brown
RNF183	brown
RNF186	brown
RNF213	brown
RNF43	brown
RNPEP	brown
RNPEP /// TMEM189 /// TMEM189-UBE2V1 /// UBE2V1	brown
ROBO1	brown
RORC	brown
RPF1	brown
RPL10L	brown
RPN2	brown
RPP25	brown
RPS27A	brown
RPS6KA6	brown
RTEL1	brown
RTEL1 /// TNFRSF6B	brown
RUNDC3B	brown
S100A11	brown
S100A2	brown
S100A7	brown
S100B	brown
S100P	brown
SAA1 /// SAA2	brown
SAA4	brown
SACS	brown
SAG	brown
SALL2	brown
SAP18	brown
SATB2	brown
SCAP	brown
SCAPER	brown
SCGB2A1	brown
SCIN	brown
SCN9A	brown
SCNN1B	brown
SCTR	brown
SCUBE2	brown
SDCBP2	brown
SEC14L1	brown
SELENBP1	brown
SEMA3E	brown
SEMA4G	brown
SEMA5A	brown
SEMA6A	brown
SEMA6D	brown
SEPSECS	brown
SERINC2	brown
SERPINA1	brown
SERPINA3	brown
SERPINA6	brown
SERPINB1	brown
SERPINB3	brown
SERPINB5	brown
SERPINB7	brown
SERPINB8	brown
SERPINE1	brown
SERPINE2	brown
SERTAD4	brown
SESN2	brown
SFT2D2	brown
SGIP1	brown
SGK2	brown
SGK223	brown
SGPP2	brown
SH2D3A	brown
SH2D4A	brown
SH2D6	brown
SH3BGR	brown
SH3BP1	brown
SH3D19	brown
SH3GL2	brown
SH3RF1	brown
SH3RF2	brown
SHC4	brown
SHD	brown
SHPK	brown
SHROOM2	brown
SHROOM3	brown
SIDT2	brown
SIK1	brown
SIPA1L2	brown
SIRT6	brown
SLC10A1	brown
SLC13A2	brown
SLC15A4	brown
SLC16A5	brown
SLC17A4	brown
SLC17A9	brown
SLC19A3	brown
SLC1A1	brown
SLC1A3	brown
SLC22A18	brown
SLC22A18AS	brown
SLC22A5	brown
SLC23A1	brown
SLC23A3	brown
SLC25A1	brown
SLC25A13	brown
SLC25A20	brown
SLC25A23	brown
SLC25A25	brown
SLC25A34	brown
SLC26A2	brown
SLC26A3	brown
SLC27A2	brown
SLC27A4	brown
SLC29A4	brown
SLC2A12	brown
SLC30A10	brown
SLC33A1	brown
SLC35D2	brown
SLC39A10	brown
SLC39A2	brown
SLC39A5	brown
SLC41A2	brown
SLC46A1	brown
SLC46A3	brown
SLC4A11	brown
SLC6A14	brown
SLC6A20	brown
SLC6A8	brown
SLC7A5	brown
SLC9A2	brown
SLC9A3R1	brown
SLCO4A1	brown
SLFN5	brown
SLITRK6	brown
SMAGP	brown
SMCR7	brown
SMPD1	brown
SMPD3	brown
SNAP25	brown
SNAP29	brown
SNAPC1	brown
SNCA	brown
SNHG1	brown
SNORD123	brown
SNORD89	brown
SNX15	brown
SORBS3	brown
SORT1	brown
SPATA2	brown
SPATS2L	brown
SPDEF	brown
SPHK2	brown
SPINT1	brown
SPINT2	brown
SPIRE2	brown
SPNS2	brown
SPPL2B	brown
SPPL3	brown
SPRR1B	brown
SPTLC3	brown
SQRDL	brown
SRM	brown
SRP54	brown
SSBP3	brown
SSH3	brown
SST	brown
ST14	brown
ST3GAL1	brown
ST3GAL4	brown
ST6GAL2	brown
ST6GALNAC6	brown
STAC	brown
STAMBP	brown
STAP2	brown
STARD10	brown
STAT1	brown
STEAP3	brown
STK32B	brown
STK39	brown
STOM	brown
STS	brown
STX19	brown
STYK1	brown
SULF1	brown
SULT1A1	brown
SULT1A2	brown
SULT1A3 /// SULT1A4	brown
SULT1B1	brown
SUMF1	brown
SUN1	brown
SUOX	brown
SUPT3H	brown
SV2A	brown
SVOPL	brown
SYNCRIP	brown
SYT17	brown
TACC2	brown
TAP1	brown
TBC1D2	brown
TBC1D9	brown
TBX10	brown
TBXA2R	brown
TCEA3	brown
TCN1	brown
TCP1	brown
TCTA	brown
TDP2	brown
TDRD6	brown
TEAD3	brown
TECPR2	brown
TEX11	brown
TFCP2L1	brown
TFDP2	brown
TFF3	brown
TGM2	brown
THRA	brown
THRB	brown
THSD4	brown
TIGD6	brown
TIMP1	brown
TJP2	brown
TJP3	brown
TLCD2	brown
TLE2	brown
TLN2	brown
TLR6	brown
TM4SF1	brown
TM4SF5	brown
TM6SF2	brown
TM7SF2	brown
TM7SF4	brown
TMC4	brown
TMCC3	brown
TMEM120A	brown
TMEM125	brown
TMEM129	brown
TMEM139	brown
TMEM141	brown
TMEM144	brown
TMEM171	brown
TMEM180	brown
TMEM194A	brown
TMEM225	brown
TMEM37	brown
TMEM38A	brown
TMEM44	brown
TMEM45B	brown
TMEM52	brown
TMEM56	brown
TMEM61	brown
TMEM63B	brown
TMEM63C	brown
TMEM72	brown
TMEM80	brown
TMPRSS2	brown
TMPRSS3	brown
TMPRSS4	brown
TNFRSF10B	brown
TNFRSF12A	brown
TNFRSF13C	brown
TNFSF10	brown
TNFSF9	brown
TNIP3	brown
TNNC2	brown
TNS4	brown
TOX3	brown
TP53I11	brown
TP53I3	brown
TPK1	brown
TPM1	brown
TPRG1	brown
TPRG1L	brown
TPSG1	brown
TRAF3IP2	brown
TRAK2	brown
TREH	brown
TRERF1	brown
TRIL	brown
TRIM14	brown
TRIM15	brown
TRIM2	brown
TRIM21	brown
TRIM24	brown
TRIM3	brown
TRIM31	brown
TRPM4	brown
TRPM6	brown
TSEN2	brown
TSGA10	brown
TSHZ2	brown
TSKU	brown
TSPAN1	brown
TSPAN16	brown
TSPAN3	brown
TSPAN7	brown
TSPYL2	brown
TTC9	brown
TTLL12	brown
TTLL6	brown
TTR	brown
TUBAL3	brown
TUBB2A	brown
TUFT1	brown
TYMS	brown
TYSND1	brown
UCHL1	brown
UGP2	brown
UGT2A3	brown
UGT2B15	brown
UGT2B28	brown
ULK3	brown
UNC13B	brown
UNC5B	brown
UNC5CL	brown
USH1C	brown
USP2	brown
USP30	brown
USP48	brown
USP54	brown
VAMP8	brown
VDR	brown
VIL1	brown
VILL	brown
VIPR1	brown
VLDLR	brown
VMA21	brown
VMO1	brown
VNN1	brown
VPS13D	brown
VSIG1	brown
VSIG2	brown
VSTM2A	brown
WARS	brown
WASF3	brown
WASL	brown
WDR54	brown
WDR55	brown
WDR78	brown
WDR91	brown
WFDC2	brown
WHSC1	brown
WIPF2	brown
WNK2	brown
WNK4	brown
WNT11	brown
WSCD1	brown
WWP2	brown
XKRX	brown
XPNPEP1	brown
XPNPEP2	brown
XRCC6BP1	brown
XYLB	brown
YBX2	brown
ZADH2	brown
ZBTB1	brown
ZBTB10	brown
ZBTB3	brown
ZBTB7B	brown
ZBTB7C	brown
ZC3H12A	brown
ZC3H14	brown
ZC4H2	brown
ZDHHC3	brown
ZFHX3	brown
ZFP112	brown
ZFP3	brown
ZFP36	brown
ZFPM2	brown
ZFYVE19	brown
ZFYVE28	brown
ZG16	brown
ZMYND12	brown
ZNF101	brown
ZNF124	brown
ZNF180	brown
ZNF204P	brown
ZNF205	brown
ZNF233	brown
ZNF311	brown
ZNF320	brown
ZNF324	brown
ZNF326	brown
ZNF33B	brown
ZNF385C	brown
ZNF415	brown
ZNF44	brown
ZNF443	brown
ZNF462	brown
ZNF498	brown
ZNF512B	brown
ZNF524	brown
ZNF564	brown
ZNF57	brown
ZNF575	brown
ZNF600	brown
ZNF608	brown
ZNF621	brown
ZNF675	brown
ZNF697	brown
ZNF70	brown
ZNF703	brown
ZNF768	brown
ZNF775	brown
ZNF784	brown
ZNF813	brown
ZNF823	brown
ZNF91	brown
ZNFX1	brown
ZSCAN16	brown
ZSWIM5	brown
AARS2	cyan
ABCC10	cyan
ABL2	cyan
ACAD8	cyan
ACAP3	cyan
ACBD5	cyan
ACCN3	cyan
ACD	cyan
ADAM9	cyan
ADAT1	cyan
ADAT3	cyan
ADCK1	cyan
ADNP2	cyan
ADPGK	cyan
AGA	cyan
AHCYL1	cyan
AKD1	cyan
AKT1	cyan
AKT2	cyan
ALKBH5	cyan
ALKBH6	cyan
AMPD2	cyan
ANKFY1	cyan
AP1G2	cyan
APC	cyan
APPL1	cyan
AQP3	cyan
ARFIP1	cyan
ARHGAP26	cyan
ARL2BP	cyan
ARMCX6 /// LOC653354	cyan
ARPC4	cyan
ARPC5	cyan
ASB8	cyan
ATAD2B	cyan
ATG12	cyan
ATG2A	cyan
ATP6AP2	cyan
ATP6V0E2	cyan
ATXN7	cyan
ATXN7L3B	cyan
AZI2	cyan
B2M	cyan
BANP	cyan
BATF2	cyan
BECN1	cyan
BFAR	cyan
BICD2	cyan
BLMH	cyan
BMP8B	cyan
BNIP3L	cyan
BRI3BP	cyan
C14orf101	cyan
C16orf93	cyan
C17orf71	cyan
C19orf2	cyan
C19orf46	cyan
C19orf54	cyan
C1orf128	cyan
C1orf144	cyan
C1orf175 /// TTC4	cyan
C20orf108	cyan
C22orf25	cyan
C2orf81	cyan
C3orf70	cyan
C5orf13	cyan
C5orf22	cyan
C7orf68	cyan
C8orf30A	cyan
C8orf44 /// SGK3	cyan
C9orf114	cyan
CAMTA2	cyan
CASP7	cyan
CAT	cyan
CCDC157	cyan
CCL24	cyan
CCNI	cyan
CCT2	cyan
CDC5L	cyan
CDK19	cyan
CDYL	cyan
CEL	cyan
CES8	cyan
CHPF2	cyan
CHST1	cyan
CLEC11A	cyan
CLINT1	cyan
CLN5	cyan
CLNS1A	cyan
CNOT7	cyan
CNST	cyan
COIL	cyan
COL9A2	cyan
COPG	cyan
COPS3	cyan
CPNE3	cyan
CRK	cyan
CSNK1A1	cyan
CSNK2A1	cyan
CSNK2A1 /// CSNK2A1P	cyan
CTSS	cyan
CYB5D2	cyan
DAP	cyan
DCAF7	cyan
DDX3X	cyan
DDX41	cyan
DENND1B	cyan
DERL1	cyan
DFFB	cyan
DHPS	cyan
DHRS7	cyan
DIAPH1	cyan
DICER1	cyan
DLG1	cyan
DMPK	cyan
DNAJB14	cyan
DNAJC14	cyan
DNAJC16	cyan
DNAL1	cyan
DNASE2	cyan
DOM3Z	cyan
DPP7	cyan
DSG2	cyan
EBF4	cyan
ECT2	cyan
EDEM3	cyan
EHD4	cyan
EID1	cyan
EIF3I	cyan
EIF4G2	cyan
EIF5B	cyan
ELF1	cyan
ENO1	cyan
ENTPD6	cyan
EPB41L5	cyan
ERAL1	cyan
ERGIC1	cyan
ETS2	cyan
EXOC6	cyan
EXOSC2	cyan
FAM102B	cyan
FAM111B	cyan
FAM116B	cyan
FAM120AOS	cyan
FAM135A	cyan
FAM167B	cyan
FAM195B	cyan
FAM196A	cyan
FAM45A /// FAM45B	cyan
FAM78B	cyan
FAM86A /// FAM86C /// FAM86D /// LOC100125556 /// LOC729375	cyan
FAM86B1 /// FAM86C /// FAM86D /// LOC653113	cyan
FBXL3	cyan
FBXO21	cyan
FBXO45	cyan
FEM1A	cyan
FGD6	cyan
FITM1	cyan
FLJ10038	cyan
FNIP1 /// RAPGEF6	cyan
FOSL2	cyan
FTSJ3	cyan
GAK	cyan
GALK2	cyan
GALNT4 /// POC1B	cyan
GALNT7	cyan
GAS2L1	cyan
GATAD1	cyan
GCLM	cyan
GDI1	cyan
GFM2	cyan
GIT2	cyan
GLB1	cyan
GLI4	cyan
GLRX	cyan
GMPPB	cyan
GOSR1	cyan
GPAA1	cyan
GPAM	cyan
GPHN	cyan
GPRASP2	cyan
GPS2	cyan
GRK6	cyan
[truncated: 8,375 more rows]

## Sheet: Supplementary Table 4
Supplementary Table 4:The 375 distinct hub genes screened from salmon module in GSE92415 cohort.
Gene	Module	MM_R	MM_pvalue
ADA	darkred	0.826145	5.7569e-47
ADORA2A /// CYTSA	darkred	0.906806	8.1637e-70
ADRBK2	darkred	0.836448	3.75869e-49
AIM2	darkred	0.877966	8.38505e-60
AKAP2 /// PALM2-AKAP2	darkred	0.873484	1.77649e-58
AKR1B1	darkred	0.842101	2.04354e-50
ALOX5	darkred	0.831001	5.60627e-48
ALPK2	darkred	0.809803	8.84012e-44
ANGPT2	darkred	0.85464	2.08308e-53
ANGPTL2	darkred	0.802274	2.05279e-42
ANKDD1A	darkred	0.845144	4.06313e-51
ANXA6	darkred	0.858143	2.706e-54
APBA2	darkred	0.841461	2.85788e-50
APOL3	darkred	0.840472	4.78527e-50
AQP9	darkred	0.851094	1.55799e-52
ARHGAP15	darkred	0.868291	5.29528e-57
ARHGAP25	darkred	0.915297	2.12597e-73
ARHGAP9	darkred	0.902437	4.21297e-68
ARHGDIB	darkred	0.837325	2.40973e-49
ARHGEF6	darkred	0.885497	3.74763e-62
ARID5A	darkred	0.806117	4.19536e-43
ASAM	darkred	0.802222	2.09721e-42
ASAP1	darkred	0.879773	2.36685e-60
ATP8B2	darkred	0.894109	4.73581e-65
BASP1	darkred	0.896547	6.44428e-66
BATF	darkred	0.810043	7.97774e-44
BCAT1	darkred	0.88084	1.11047e-60
BCL2A1	darkred	0.882265	3.99636e-61
BGN	darkred	0.851593	1.17745e-52
BHLHE22	darkred	0.835391	6.39696e-49
BLVRA	darkred	0.885695	3.23283e-62
BTG2	darkred	0.84697	1.51572e-51
BTK	darkred	0.86987	1.91579e-57
BTN2A2	darkred	0.809494	1.0084e-43
C13orf15	darkred	0.835879	5.00648e-49
C17orf96	darkred	0.871346	7.31897e-58
C1orf216	darkred	0.800296	4.58769e-42
C1orf38	darkred	0.927134	4.44664e-79
C1R	darkred	0.910566	2.33779e-71
C1S	darkred	0.830917	5.83948e-48
C3	darkred	0.827798	2.62746e-47
CADM1	darkred	0.809594	9.66392e-44
CARD8	darkred	0.839131	9.56795e-50
CASP4	darkred	0.892152	2.26647e-64
CCDC3	darkred	0.822018	3.93955e-46
CCDC69	darkred	0.873136	2.24079e-58
CCL22	darkred	0.823489	1.9964e-46
CCR1	darkred	0.808116	1.81034e-43
CD180	darkred	0.889068	2.51757e-63
CD19	darkred	0.800024	5.11929e-42
CD27	darkred	0.813894	1.50787e-44
CD37	darkred	0.858231	2.56874e-54
CD38	darkred	0.82289	2.63582e-46
CD40	darkred	0.896293	7.95653e-66
CD72	darkred	0.830882	5.94185e-48
CD79A	darkred	0.861174	4.42597e-55
CD83	darkred	0.826433	5.02391e-47
CD86	darkred	0.883626	1.48794e-61
CD93	darkred	0.856325	7.85757e-54
CDH5	darkred	0.815899	6.23803e-45
CFH /// CFHR1	darkred	0.807771	2.0943e-43
CFP	darkred	0.861996	2.68825e-55
CHI3L2	darkred	0.890035	1.1925e-63
CHN1	darkred	0.875602	4.25903e-59
CHRDL2	darkred	0.836208	4.24129e-49
CHST11	darkred	0.871461	6.78521e-58
CHST15	darkred	0.889712	1.5316e-63
CLEC1A	darkred	0.834726	8.92385e-49
CLEC4E	darkred	0.815701	6.81052e-45
CLU	darkred	0.815793	6.53925e-45
COL4A1	darkred	0.878683	5.08821e-60
COL4A2	darkred	0.800239	4.69451e-42
COL5A2	darkred	0.827469	3.07327e-47
COL6A3	darkred	0.835571	5.84591e-49
CORO1A	darkred	0.870332	1.41958e-57
COTL1	darkred	0.814995	9.29824e-45
CPXM1	darkred	0.81613	5.63082e-45
CSF2RB	darkred	0.840289	5.26018e-50
CSF3R	darkred	0.849164	4.55522e-52
CSGALNACT1	darkred	0.804016	1.00406e-42
CSRP2	darkred	0.851026	1.61819e-52
CST7	darkred	0.856447	7.31859e-54
CTHRC1	darkred	0.857364	4.27931e-54
CTSH	darkred	0.880685	1.24009e-60
CTSK	darkred	0.91647	6.35536e-74
CXCL6	darkred	0.805674	5.04546e-43
CXCR2	darkred	0.822027	3.92353e-46
CYTIP	darkred	0.901178	1.2672e-67
CYYR1	darkred	0.809691	9.27267e-44
DENND5A	darkred	0.899403	5.84324e-67
DOCK11	darkred	0.880145	1.81923e-60
DOCK2	darkred	0.863034	1.42591e-55
DOCK8	darkred	0.852612	6.62674e-53
DOK3	darkred	0.872243	4.05243e-58
DPEP2	darkred	0.824449	1.27659e-46
DPYSL3	darkred	0.831724	3.93811e-48
DRAM1	darkred	0.834267	1.12222e-48
DYSF	darkred	0.876741	1.95454e-59
ECSCR	darkred	0.865779	2.5994e-56
EGFL6	darkred	0.823134	2.3538e-46
EHD3	darkred	0.893777	6.18917e-65
ELK3	darkred	0.907022	6.68081e-70
ELMO1	darkred	0.85515	1.55254e-53
ELTD1	darkred	0.848488	6.61189e-52
EMP3	darkred	0.835519	5.99938e-49
ENPP2	darkred	0.805665	5.06485e-43
ENTPD1	darkred	0.88727	9.91452e-63
ERO1LB	darkred	0.804133	9.56613e-43
ETS1	darkred	0.802961	1.54985e-42
FADS1	darkred	0.889265	2.16353e-63
FADS3	darkred	0.80729	2.56486e-43
FAM113B	darkred	0.815334	8.00854e-45
FAM129A	darkred	0.857964	3.00623e-54
FAM20A	darkred	0.812714	2.52303e-44
FAM49A	darkred	0.926924	5.71538e-79
FAM55C	darkred	0.803801	1.097e-42
FAM65A	darkred	0.803686	1.15005e-42
FAM65B	darkred	0.867967	6.51527e-57
FAM65C	darkred	0.815561	7.24619e-45
FAM78A	darkred	0.824274	1.38566e-46
FAP	darkred	0.87154	6.44048e-58
FCGR2B	darkred	0.879376	3.12982e-60
FCGR3B	darkred	0.856025	9.35295e-54
FCRL5	darkred	0.804042	9.93081e-43
FGD3	darkred	0.805505	5.41385e-43
FGR	darkred	0.890601	7.67534e-64
FLJ32255	darkred	0.885282	4.39497e-62
FMNL1	darkred	0.878851	4.52504e-60
FMNL3	darkred	0.82144	5.13922e-46
FOXD2	darkred	-0.83292	2.18765e-48
FPR1	darkred	0.840464	4.80413e-50
FSCN1	darkred	0.85387	3.23877e-53
FXYD5	darkred	0.855089	1.60844e-53
FYN	darkred	0.839853	6.59549e-50
G0S2	darkred	0.801332	3.0143e-42
GAB3	darkred	0.835933	4.87214e-49
GBP5	darkred	0.859543	1.17837e-54
GIMAP8	darkred	0.804475	8.30452e-43
GMFG	darkred	0.892072	2.41541e-64
GNAI2	darkred	0.807284	2.57131e-43
GPR109B	darkred	0.821514	4.96697e-46
GPR137B	darkred	0.810809	5.7462e-44
GPR176	darkred	0.893409	8.31864e-65
GPR183	darkred	0.806638	3.37337e-43
GPR4	darkred	0.808272	1.69489e-43
GPR65	darkred	0.806482	3.60062e-43
GPSM3	darkred	0.90515	3.72034e-69
GUCY1A3	darkred	0.827066	3.72208e-47
GUCY1B3	darkred	0.903648	1.43873e-68
GVIN1	darkred	0.828853	1.58503e-47
GZMB	darkred	0.817314	3.32416e-45
HAPLN3	darkred	0.917215	2.92323e-74
HCK	darkred	0.825603	7.4334e-47
HCLS1	darkred	0.940568	8.03685e-87
HECW2	darkred	0.803609	1.18706e-42
HEG1	darkred	0.804056	9.87597e-43
HIGD1A /// LOC100130383	darkred	-0.847876	9.2483e-52
HLA-DMA	darkred	0.802628	1.77613e-42
HLA-DOB	darkred	0.873786	1.45133e-58
HS3ST3A1	darkred	0.851977	9.4834e-53
HSD11B1	darkred	0.801536	2.77482e-42
HTRA1	darkred	0.821645	4.67607e-46
ICAM1	darkred	0.849006	4.96969e-52
ICAM2	darkred	0.888515	3.84884e-63
ICOS	darkred	0.833458	1.67652e-48
IFFO1	darkred	0.806472	3.61598e-43
IFI30	darkred	0.833285	1.82721e-48
IFNAR2	darkred	0.848824	5.49606e-52
IGFBP5	darkred	0.829994	9.14386e-48
IGHG1 /// IGHM	darkred	0.857289	4.472e-54
IL10RA	darkred	0.900617	2.06067e-67
IL21R	darkred	0.83994	6.30348e-50
IL24	darkred	0.879554	2.76261e-60
IL7R	darkred	0.857902	3.11926e-54
IQSEC1	darkred	0.880484	1.43117e-60
ITGA5	darkred	0.864015	7.7961e-56
ITGAL	darkred	0.834851	8.38576e-49
ITGAX	darkred	0.89416	4.54343e-65
ITGB2	darkred	0.865529	3.04039e-56
ITPR1	darkred	0.808274	1.69331e-43
ITPRIP	darkred	0.865249	3.62137e-56
KCNJ8	darkred	0.856523	7.0002e-54
KCNN3	darkred	0.840849	3.93264e-50
KIAA0040	darkred	0.852173	8.49282e-53
KIAA0125	darkred	0.830562	6.94016e-48
KIAA1199	darkred	0.813376	1.8908e-44
KIAA1949	darkred	0.923757	2.29768e-77
KLHL5	darkred	0.951954	5.9037e-95
KLHL6	darkred	0.891992	2.57339e-64
KMO	darkred	0.881188	8.66332e-61
KYNU	darkred	0.857845	3.22489e-54
LAIR1	darkred	0.802375	1.96984e-42
LAMC1	darkred	0.812891	2.33608e-44
LAMP3	darkred	0.893908	5.56856e-65
LAPTM5	darkred	0.927423	3.14642e-79
LAT2	darkred	0.826865	4.09509e-47
LAX1	darkred	0.851367	1.33643e-52
LCP1	darkred	0.871377	7.17071e-58
LCP2	darkred	0.859925	9.37788e-55
LDLRAD3	darkred	0.80968	9.31496e-44
LILRB1	darkred	0.900112	3.18605e-67
LILRB2	darkred	0.887331	9.46831e-63
LILRB3	darkred	0.884922	5.73745e-62
LIMD2	darkred	0.833146	1.95656e-48
LMCD1	darkred	0.81202	3.40805e-44
LMO2	darkred	0.820842	6.75583e-46
LOC100288432	darkred	0.838033	1.68005e-49
LOC100289727 /// NCF1 /// NCF1B /// NCF1C	darkred	0.823758	1.76241e-46
LOC150166	darkred	0.833456	1.67828e-48
LOXL1	darkred	0.805117	6.36175e-43
LRRC33	darkred	0.802815	1.64514e-42
LRRC8C	darkred	0.853551	3.8848e-53
LRRK2	darkred	0.808547	1.50863e-43
LSAMP	darkred	0.841388	2.96891e-50
LSP1	darkred	0.826188	5.64087e-47
LTBP2	darkred	0.854635	2.08807e-53
LY9	darkred	0.803709	1.13956e-42
MAP4K1	darkred	0.804671	7.6546e-43
2023-03-03	darkred	-0.8156	7.12116e-45
MCAM	darkred	0.81486	9.86954e-45
MEOX1	darkred	0.839911	6.39902e-50
MGP	darkred	0.842303	1.83785e-50
MIR155HG	darkred	0.855039	1.65518e-53
MMP19	darkred	0.827665	2.79898e-47
MMP9	darkred	0.869773	2.04063e-57
MNDA	darkred	0.851449	1.27638e-52
MRAS	darkred	0.859029	1.60068e-54
MSN	darkred	0.925899	1.92379e-78
MX2	darkred	0.841464	2.85304e-50
MYO5A	darkred	0.861456	3.73041e-55
NCF1 /// NCF1B /// NCF1C	darkred	0.811419	4.41853e-44
NCF2	darkred	0.861551	3.5226e-55
NCF4	darkred	0.870995	9.20606e-58
NCKAP1L	darkred	0.847577	1.08909e-51
NFATC1	darkred	0.80957	9.76322e-44
NLRP1	darkred	0.831155	5.20018e-48
NNMT	darkred	0.883382	1.77767e-61
NOD2	darkred	0.86634	1.82779e-56
NTNG2	darkred	0.836495	3.67037e-49
OLFM1	darkred	0.863974	7.99631e-56
OLFML2B	darkred	0.865999	2.26423e-56
OSBPL3	darkred	0.833967	1.30281e-48
P2RX5	darkred	0.819079	1.5041e-45
P2RY8	darkred	0.893102	1.06432e-64
PAPLN	darkred	0.826302	5.34549e-47
PARVB	darkred	0.801107	3.30321e-42
PARVG	darkred	0.89045	8.63863e-64
PCOLCE	darkred	0.840355	5.08318e-50
PDGFRB	darkred	0.862472	2.01072e-55
PECAM1	darkred	0.922286	1.21011e-76
PFKFB3	darkred	0.846619	1.83412e-51
PHF21A	darkred	0.808529	1.51977e-43
PIK3AP1	darkred	0.801706	2.58865e-42
PIK3CD	darkred	0.826017	6.11605e-47
PIK3R5	darkred	0.882346	3.77047e-61
PIM2	darkred	0.851829	1.03077e-52
PLAU	darkred	0.835059	7.55535e-49
PLCG2	darkred	0.86815	5.79515e-57
PLEK	darkred	0.846815	1.64904e-51
PLEKHO2	darkred	0.89975	4.34468e-67
PLXND1	darkred	0.837168	2.60937e-49
PPM1M	darkred	0.832409	2.81406e-48
PPP1R16B	darkred	0.86469	5.12978e-56
PPP3CC	darkred	0.821839	4.27779e-46
PPT1	darkred	0.82395	1.6117e-46
PREX1	darkred	0.910438	2.64545e-71
PROK2	darkred	0.803988	1.01537e-42
PRRX1	darkred	0.912217	4.67477e-72
PTGDS	darkred	0.870773	1.0646e-57
PTGES	darkred	0.860784	5.59836e-55
PTP4A3	darkred	0.849441	3.90879e-52
PTPN7	darkred	0.830159	8.44001e-48
PTPRC	darkred	0.865722	2.69367e-56
RAB34	darkred	0.817977	2.46989e-45
RAB40B	darkred	-0.802987	1.5334e-42
RAB8B	darkred	0.838592	1.26197e-49
RAC2	darkred	0.890874	6.20211e-64
RAMP3	darkred	0.829769	1.0196e-47
RASGRP1	darkred	0.860581	6.32906e-55
RASSF2	darkred	0.847093	1.41754e-51
RASSF5	darkred	0.875682	4.03332e-59
RBP5	darkred	0.834917	8.11161e-49
RFTN1	darkred	0.83704	2.78534e-49
RFX5	darkred	0.837104	2.69619e-49
RGS16	darkred	0.876378	2.50767e-59
RHBDF2	darkred	0.8395	7.91363e-50
RHOH	darkred	0.906607	9.81173e-70
RHOQ	darkred	0.871162	8.25755e-58
RILPL2	darkred	0.884074	1.07151e-61
RNF166	darkred	0.808589	1.48171e-43
RUNX3	darkred	0.892808	1.34543e-64
S100A8	darkred	0.844655	5.27879e-51
S100A9	darkred	0.807684	2.17248e-43
S1PR2	darkred	0.805352	5.77077e-43
SAMSN1	darkred	0.803885	1.05977e-42
SASH3	darkred	0.877314	1.31684e-59
SDK1	darkred	0.871939	4.95455e-58
SELL	darkred	0.890274	9.9053e-64
SELP	darkred	0.880862	1.09348e-60
SELPLG	darkred	0.892504	1.71428e-64
SEMA4A	darkred	0.871411	7.01166e-58
SEMA4D	darkred	0.839325	8.65803e-50
SEPT6	darkred	0.844917	4.588e-51
SERPINB9	darkred	0.882781	2.75156e-61
SERPINF1	darkred	0.824145	1.47146e-46
SERPING1	darkred	0.892368	1.91064e-64
SERPINI1	darkred	0.812189	3.16787e-44
SFMBT2	darkred	0.81806	2.37996e-45
SH3BP5	darkred	0.928565	7.88498e-80
SLA	darkred	0.936742	1.91156e-84
SLAMF1	darkred	0.89575	1.24378e-65
SLAMF6	darkred	0.883029	2.29958e-61
SLC15A3	darkred	0.849715	3.35869e-52
SLC16A6	darkred	0.864356	6.30977e-56
SLC2A14 /// SLC2A3	darkred	0.821405	5.2213e-46
SLC2A3	darkred	0.851563	1.19744e-52
SLC2A6	darkred	0.813584	1.72662e-44
SLC41A1	darkred	0.88549	3.76469e-62
SLC43A3	darkred	0.887644	7.47336e-63
SLC7A7	darkred	0.821651	4.66443e-46
SLFN11	darkred	0.881576	6.56339e-61
SMAP2	darkred	0.862998	1.45784e-55
SNN	darkred	0.824609	1.18467e-46
SNX10	darkred	0.802624	1.77898e-42
SP140	darkred	0.901994	6.21725e-68
SPI1	darkred	0.842124	2.01856e-50
SPOCK2	darkred	0.80357	1.2065e-42
SRGAP2	darkred	0.800351	4.48706e-42
ST3GAL2	darkred	0.801152	3.24363e-42
ST3GAL5	darkred	0.897509	2.89514e-66
STAT4	darkred	0.811506	4.25702e-44
STMN3	darkred	0.84037	5.04528e-50
SYT11	darkred	0.933229	2.16711e-82
TDO2	darkred	0.818835	1.67952e-45
TGFB1	darkred	0.840338	5.12952e-50
TGFBI	darkred	0.851749	1.07826e-52
TGIF2	darkred	0.866376	1.7866e-56
THBS2	darkred	0.832735	2.39733e-48
THY1	darkred	0.895015	2.27045e-65
TLR1	darkred	0.840305	5.2179e-50
TLR2	darkred	0.830846	6.04616e-48
TMEM154	darkred	0.86142	3.81214e-55
TMEM158	darkred	0.833241	1.86721e-48
TMEM163	darkred	0.810887	5.55703e-44
TMEM200C	darkred	0.825656	7.24959e-47
TMEM71	darkred	0.828068	2.30876e-47
TNC	darkred	0.831421	4.56698e-48
TNFAIP2	darkred	0.851	1.64177e-52
TNFAIP8	darkred	0.895203	1.94738e-65
TNFRSF1B	darkred	0.890066	1.16461e-63
TNFRSF9	darkred	0.812346	2.96032e-44
TNFSF13B	darkred	0.867937	6.63941e-57
TNFSF8	darkred	0.8327	2.43864e-48
TPST1	darkred	0.825468	7.92055e-47
TRAF1	darkred	0.839407	8.2996e-50
TRIB2	darkred	0.87638	2.50451e-59
TRPS1	darkred	0.823945	1.61556e-46
TRPV2	darkred	0.817204	3.49153e-45
TST	darkred	-0.851341	1.3563e-52
TUBA1A	darkred	0.801211	3.16575e-42
TWIST1	darkred	0.842316	1.82533e-50
TXNDC15	darkred	0.84522	3.90008e-51
UCP2	darkred	0.808698	1.41468e-43
UGDH	darkred	-0.837283	2.46124e-49
VAV1	darkred	0.918078	1.17802e-74
VCAM1	darkred	0.844641	5.32064e-51
VEGFC	darkred	0.811597	4.09142e-44
VIM	darkred	0.815518	7.38468e-45
VNN2	darkred	0.88528	4.40144e-62
WAS	darkred	0.836558	3.5546e-49
WDFY4	darkred	0.828448	1.92503e-47
WIPF1	darkred	0.898771	1.00028e-66
ZBP1	darkred	0.81326	1.98935e-44
ZHX2	darkred	0.8186	1.86677e-45
ZNF469	darkred	0.806808	3.14007e-43

## Sheet: Supplementary Table 5
Supplementary Table 5:The immune cell infiltration of each UC patient of GSE109142 cohort evaluated by ImmuCellAI database.
id	CD4_naive	Tr1	nTreg	iTreg	Th1	Th2	Th17	Tfh	CD8_naive	Cytotoxic	Exhausted	MAIT	Central_memory	DC	Bcell	Monocyte	Macrophage	NK	Neutrophil	CD4_T	CD8_T	NKT	Gamma_delta	Effector_memory	InfiltrationScore
GSM2932832	0.003	0.01	0.008	0.005	0.001	0.007	0.004	0.006	0.009	0.005	0.008	0.008	0.003	0.059	0.06	0.138	0.05	0.04	0.169	0.087	0.14	0.145	0.112	0	0.706
GSM2932838	0.002	0.008	0.009	0.004	0.004	0.001	0.005	0.003	0.001	0.001	0.001	0.001	0.001	0.056	0.075	0.093	0.061	0.063	0.327	0.074	0.017	0.137	0.097	0	0.732
GSM2932844	0.005	0.013	0.017	0.006	0.005	0	0.008	0.005	0	0	0	0	0.002	0.057	0.083	0.061	0.092	0.03	0.331	0.103	0	0.176	0.067	0	0.7
GSM2932850	0.004	0.013	0.011	0.007	0.003	0.009	0.005	0.005	0.003	0.003	0.009	0.006	0.004	0.049	0.138	0.074	0.047	0.024	0.186	0.101	0.134	0.117	0.13	0	0.759
GSM2932860	0.005	0.016	0.018	0.009	0.006	0.01	0.002	0.013	0.001	0.002	0.006	0.005	0.005	0.054	0.171	0.096	0.037	0.02	0.167	0.133	0.106	0.094	0.121	0	0.774
GSM2932867	0.002	0.008	0.01	0.003	0.004	0.005	0.003	0.004	0.001	0.004	0.006	0.004	0.002	0.025	0.113	0.091	0.087	0.04	0.29	0.072	0.089	0.059	0.134	0	0.762
GSM2932874	0	0.002	0.002	0.001	0.001	0.001	0.001	0	0.005	0.004	0.006	0.004	0	0.079	0.06	0.098	0.07	0.044	0.218	0.014	0.084	0.178	0.154	0	0.723
GSM2932894	0.004	0.014	0.015	0.008	0.003	0.008	0.007	0.004	0.005	0.001	0.005	0.003	0.002	0.064	0.163	0.12	0.053	0.035	0.164	0.112	0.08	0.163	0.047	0	0.739
GSM2932895	0.003	0.007	0.009	0.003	0.003	0.005	0.004	0.005	0.006	0.001	0.008	0.005	0.001	0.038	0.093	0.129	0.121	0.009	0.188	0.071	0.095	0.146	0.11	0	0.626
GSM2932903	0.003	0.012	0.013	0.008	0.005	0.007	0.004	0.006	0.002	0.001	0.002	0.003	0.002	0.086	0.111	0.113	0.073	0.02	0.231	0.099	0.058	0.123	0.086	0	0.765
GSM2932905	0	0.003	0.002	0.001	0.001	0.003	0.002	0.001	0.007	0.007	0.009	0.005	0	0.075	0.056	0.162	0.06	0.082	0.143	0.026	0.137	0.135	0.124	0	0.758
GSM2932910	0.001	0.01	0.012	0.005	0.006	0.01	0.005	0.007	0.004	0.001	0.008	0.005	0	0.06	0.077	0.117	0.055	0.058	0.143	0.099	0.098	0.115	0.18	0	0.716
GSM2932918	0.004	0.01	0.011	0.004	0.003	0.002	0.002	0.008	0.004	0.004	0.01	0.007	0.004	0.056	0.124	0.072	0.026	0.072	0.208	0.08	0.147	0.094	0.121	0	0.865
GSM2932922	0.004	0.015	0.017	0.007	0.007	0.002	0.004	0.009	0.001	0.001	0.002	0.001	0.001	0.007	0.19	0.051	0.082	0.052	0.308	0.119	0.023	0.055	0.112	0	0.692
GSM2932924	0.001	0.006	0.006	0.003	0.001	0.006	0.003	0.002	0.005	0.006	0.01	0.007	0.002	0.084	0.009	0.13	0.091	0.075	0.13	0.052	0.135	0.118	0.176	0	0.801
GSM2932928	0.003	0.013	0.012	0.007	0.004	0.004	0.006	0.005	0.005	0.003	0.003	0.003	0	0.08	0.059	0.073	0.064	0.059	0.388	0.104	0.064	0	0.11	0	0.727
GSM2932931	0.002	0.011	0.013	0.006	0.003	0.009	0.005	0.005	0.007	0.004	0.011	0.008	0.001	0.051	0.078	0.093	0.081	0.05	0.124	0.1	0.148	0.113	0.162	0	0.787
GSM2932932	0.006	0.021	0.019	0.013	0.005	0.011	0.005	0.011	0.005	0.001	0.009	0.006	0.001	0.063	0.142	0.077	0.037	0.059	0.119	0.154	0.138	0.106	0.104	0	0.753
GSM2932954	0.004	0.011	0.012	0.004	0.004	0.009	0.002	0.014	0.003	0.004	0.01	0.008	0.007	0.003	0.147	0.101	0.033	0.046	0.145	0.104	0.169	0.056	0.199	0	0.765
GSM2932956	0.001	0.005	0.006	0.003	0.002	0.004	0.004	0.001	0.003	0.001	0.001	0.002	0.001	0.068	0.11	0.087	0.085	0.048	0.356	0.05	0.031	0.101	0.063	0	0.728
GSM2932967	0	0.001	0.001	0.001	0.001	0.001	0.001	0.001	0.006	0.004	0.004	0.005	0.001	0.082	0.082	0.139	0.06	0.067	0.204	0.014	0.088	0.162	0.102	0	0.774
GSM2932971	0.002	0.007	0.007	0.004	0.003	0.001	0.003	0.003	0.003	0.004	0.004	0.004	0.002	0.065	0.101	0.101	0.043	0.054	0.249	0.059	0.073	0.147	0.109	0	0.822
GSM2932982	0.002	0.008	0.009	0.005	0.002	0.004	0.004	0.004	0.004	0.003	0.005	0.005	0.002	0.07	0.098	0.085	0.068	0.056	0.216	0.075	0.087	0.14	0.105	0	0.755
GSM2932995	0.003	0.012	0.014	0.005	0.005	0.003	0.006	0.005	0	0	0	0	0	0.06	0.051	0.085	0.071	0.037	0.416	0.103	0.001	0.087	0.088	0	0.79
GSM2933009	0.001	0.005	0.005	0.002	0.002	0.004	0.004	0.002	0.001	0.001	0.002	0.002	0	0.035	0.059	0.14	0.067	0.056	0.343	0.046	0.029	0.128	0.097	0	0.764
GSM2933012	0.003	0.012	0.013	0.007	0.004	0.005	0.006	0.005	0.003	0.001	0.005	0.005	0.002	0.054	0.059	0.131	0.072	0.034	0.197	0.099	0.078	0.175	0.101	0	0.745
GSM2933014	0.002	0.008	0.008	0.004	0.002	0.009	0.005	0.004	0.006	0.007	0.009	0.006	0.001	0.061	0.084	0.113	0.069	0.047	0.135	0.076	0.151	0.092	0.171	0	0.761
GSM2933025	0.001	0.007	0.007	0.003	0.003	0.006	0.002	0.003	0.004	0.006	0.007	0.005	0.001	0.069	0.052	0.097	0.049	0.038	0.211	0.061	0.112	0.141	0.168	0	0.804
GSM2932827	0.003	0.013	0.012	0.006	0.004	0.007	0.002	0.004	0.007	0.003	0.01	0.007	0.002	0.03	0.126	0.106	0.057	0.06	0.12	0.095	0.136	0.115	0.153	0	0.797
GSM2932828	0.001	0.007	0.007	0.004	0.003	0.004	0.006	0.001	0.002	0.001	0.001	0.001	0	0.072	0.017	0.134	0.067	0.086	0.325	0.059	0.024	0.126	0.09	0	0.714
GSM2932831	0.001	0.005	0.006	0.002	0.003	0.005	0.003	0.003	0.004	0.003	0.003	0.002	0	0.044	0.131	0.126	0.089	0.1	0.198	0.053	0.061	0.107	0.09	0	0.718
GSM2932834	0.007	0.02	0.02	0.011	0.004	0.013	0.01	0.011	0.005	0.001	0.005	0.006	0.003	0.083	0.115	0.11	0.076	0.055	0.117	0.173	0.086	0.125	0.06	0	0.689
GSM2932835	0.002	0.009	0.009	0.005	0.002	0.007	0.008	0.004	0.004	0.002	0.005	0.006	0.002	0.077	0.122	0.152	0.063	0.051	0.156	0.081	0.098	0.181	0.018	0.001	0.641
GSM2932836	0.003	0.009	0.011	0.006	0.002	0.008	0.005	0.006	0.006	0.003	0.006	0.007	0.003	0.048	0.098	0.16	0.061	0.063	0.112	0.087	0.143	0.124	0.104	0	0.743
GSM2932837	0.002	0.006	0.007	0.003	0.002	0.005	0.002	0.004	0.008	0.006	0.011	0.01	0.003	0.064	0.108	0.11	0.077	0.059	0.102	0.056	0.189	0.081	0.154	0	0.783
GSM2932839	0.004	0.01	0.012	0.006	0.002	0.004	0.005	0.007	0.008	0.003	0.011	0.007	0.002	0.04	0.185	0.089	0.063	0	0.189	0.094	0.146	0.106	0.088	0	0.611
GSM2932847	0.001	0.003	0.004	0.002	0.002	0.004	0.002	0.002	0.007	0.006	0.008	0.01	0.004	0.076	0.045	0.144	0.069	0.068	0.105	0.034	0.162	0.129	0.168	0	0.787
GSM2932848	0.007	0.02	0.019	0.014	0.003	0.005	0.005	0.012	0.003	0.001	0.003	0.003	0.004	0.044	0.182	0.104	0.032	0.075	0.179	0.141	0.07	0.13	0.043	0	0.73
GSM2932852	0.003	0.01	0.011	0.007	0.002	0.008	0.004	0.005	0.004	0.001	0.006	0.008	0.003	0.083	0.08	0.131	0.071	0.056	0.151	0.089	0.116	0.11	0.112	0	0.798
GSM2932854	0.002	0.008	0.007	0.005	0.002	0.007	0.003	0.005	0.009	0.006	0.006	0.013	0.003	0.044	0.115	0.143	0.045	0.117	0.104	0.071	0.182	0.072	0.107	0	0.779
GSM2932858	0.004	0.01	0.013	0.007	0.003	0.001	0.007	0.007	0.005	0.004	0.008	0.006	0.003	0.047	0.099	0.125	0.062	0.074	0.148	0.1	0.11	0.157	0.078	0	0.675
GSM2932859	0.006	0.018	0.017	0.012	0.002	0.005	0.006	0.009	0.005	0.002	0.005	0.005	0.004	0.053	0.103	0.108	0.087	0.103	0.184	0.137	0.098	0.075	0.054	0	0.738
GSM2932862	0.004	0.014	0.018	0.009	0.005	0.01	0.005	0.008	0.003	0.001	0.005	0.004	0	0.054	0.128	0.093	0.024	0.052	0.198	0.129	0.075	0.127	0.12	0	0.712
GSM2932863	0.006	0.016	0.02	0.01	0.006	0.009	0.004	0.013	0.002	0	0.004	0.003	0.003	0.05	0.175	0.094	0.063	0.071	0.109	0.141	0.073	0.126	0.099	0	0.705
GSM2932871	0.006	0.016	0.014	0.01	0.004	0.009	0.006	0.012	0.006	0	0.005	0.007	0.005	0.075	0.167	0.093	0.033	0.088	0.086	0.126	0.159	0.104	0.069	0	0.694
GSM2932880	0.002	0.007	0.007	0.004	0.002	0.003	0.004	0.002	0.005	0.005	0.004	0.005	0.002	0.094	0.029	0.142	0.079	0.099	0.206	0.059	0.093	0.107	0.093	0	0.78
GSM2932883	0.002	0.006	0.01	0.004	0.004	0.006	0.002	0.006	0.001	0.004	0.011	0.006	0	0.025	0.179	0.082	0.014	0.041	0.096	0.066	0.142	0.126	0.228	0	0.716
GSM2932884	0.001	0.008	0.009	0.004	0.005	0.005	0.006	0.005	0.004	0.002	0.005	0.005	0	0.061	0.061	0.135	0.067	0.044	0.24	0.083	0.068	0.099	0.142	0	0.675
GSM2932885	0.001	0.003	0.005	0.002	0.002	0.002	0.003	0.003	0.004	0.004	0.008	0.004	0	0.061	0.051	0.099	0.068	0.058	0.243	0.039	0.094	0.109	0.178	0	0.651
GSM2932888	0.002	0.006	0.007	0.004	0.002	0.004	0.004	0.003	0.005	0.002	0.005	0.007	0.002	0.061	0.065	0.104	0.09	0.076	0.284	0.059	0.101	0.092	0.068	0	0.719
GSM2932893	0	0.001	0.001	0.001	0.001	0.002	0.001	0.001	0.005	0.004	0.008	0.007	0	0.066	0.084	0.156	0.067	0.054	0.117	0.013	0.142	0.133	0.168	0	0.744
GSM2932897	0.002	0.013	0.012	0.008	0.003	0.009	0.005	0.004	0.002	0.001	0.002	0.002	0.001	0.029	0.188	0.093	0.061	0.068	0.372	0.097	0.036	0.036	0.019	0	0.657
GSM2932907	0.002	0.01	0.011	0.005	0.004	0.009	0.006	0.005	0.006	0.003	0.007	0.003	0	0.075	0.084	0.141	0.052	0.078	0.127	0.094	0.102	0.126	0.122	0	0.765
GSM2932909	0.005	0.014	0.015	0.005	0.004	0.006	0.003	0.01	0.001	0.005	0.008	0.005	0.004	0.05	0.09	0.089	0.063	0.05	0.211	0.113	0.112	0.058	0.163	0	0.811
GSM2932912	0.006	0.017	0.021	0.011	0.005	0.008	0.009	0.008	0.004	0.001	0.005	0.005	0.003	0.068	0.124	0.089	0.07	0.026	0.197	0.155	0.083	0.147	0.042	0	0.676
GSM2932914	0.001	0.008	0.007	0.004	0.002	0.006	0.009	0.003	0.006	0.003	0.006	0	0	0.022	0.124	0.08	0.065	0.053	0.232	0.075	0.08	0.146	0.124	0	0.655
GSM2932920	0.007	0.018	0.018	0.011	0.003	0.007	0.01	0.007	0.002	0	0.002	0.002	0.003	0.078	0.116	0.105	0.057	0.102	0.194	0.142	0.043	0.129	0.034	0	0.732
GSM2932921	0.003	0.011	0.012	0.007	0.002	0.009	0.007	0.006	0.005	0.002	0.004	0.005	0.002	0.084	0.043	0.139	0.067	0.1	0.183	0.103	0.094	0.125	0.062	0	0.717
GSM2932923	0.004	0.01	0.01	0.005	0.003	0.005	0.006	0.006	0.005	0.003	0.005	0.006	0.001	0.07	0.109	0.107	0.078	0.039	0.19	0.092	0.091	0.119	0.105	0	0.79
GSM2932925	0.006	0.017	0.017	0.01	0.002	0.01	0.005	0.01	0.006	0.002	0.007	0.007	0.005	0.07	0.132	0.097	0.078	0.084	0.094	0.138	0.133	0.096	0.078	0	0.753
GSM2932929	0.001	0.007	0.006	0.004	0.002	0.002	0.003	0.001	0.003	0.003	0.003	0.003	0	0.063	0.073	0.098	0.086	0.026	0.345	0.053	0.049	0.085	0.123	0	0.812
GSM2932930	0.007	0.023	0.019	0.013	0.003	0.011	0.002	0.013	0.004	0	0.01	0.007	0.005	0.05	0.145	0.103	0.038	0.051	0.069	0.158	0.158	0.135	0.092	0	0.769
GSM2932934	0	0.003	0.003	0.002	0.002	0.003	0.002	0.001	0.005	0.003	0.003	0.004	0	0.066	0.04	0.146	0.104	0.08	0.18	0.031	0.067	0.157	0.13	0	0.742
GSM2932936	0.004	0.012	0.013	0.007	0.003	0.005	0.006	0.008	0.004	0.002	0.004	0.004	0.003	0.089	0.124	0.118	0.051	0.078	0.139	0.103	0.083	0.134	0.082	0	0.758
GSM2932938	0.003	0.01	0.011	0.006	0.001	0.009	0.006	0.007	0.009	0.006	0.005	0.008	0.004	0.069	0.069	0.129	0.048	0.076	0.14	0.097	0.153	0.124	0.094	0	0.718
GSM2932939	0.002	0.008	0.007	0.004	0.001	0.008	0.007	0.004	0.006	0.007	0.007	0.007	0.003	0.045	0.04	0.155	0.076	0.074	0.141	0.078	0.143	0.09	0.159	0	0.758
GSM2932940	0.003	0.01	0.009	0.006	0.002	0.005	0.003	0.005	0.005	0.005	0.004	0.005	0.003	0.073	0.132	0.103	0.031	0.08	0.237	0.074	0.109	0.086	0.076	0	0.828
GSM2932943	0.002	0.007	0.009	0.005	0.003	0.006	0.006	0.005	0.002	0.003	0.007	0.006	0.001	0.088	0.097	0.125	0.053	0.062	0.115	0.076	0.116	0.144	0.125	0	0.731
GSM2932945	0.004	0.013	0.012	0.006	0.002	0.01	0.01	0.007	0.01	0.003	0.006	0.007	0.004	0.029	0.105	0.158	0.061	0.08	0.157	0.12	0.143	0.124	0.023	0	0.654
GSM2932946	0.004	0.012	0.012	0.007	0.003	0.006	0.009	0.005	0.006	0.001	0.004	0.005	0.003	0.015	0.167	0.141	0.081	0.014	0.18	0.102	0.092	0.204	0.004	0	0.628
GSM2932948	0.002	0.005	0.006	0.003	0.002	0.003	0.004	0.003	0.004	0.003	0.005	0.005	0.002	0.082	0.101	0.128	0.057	0.041	0.202	0.051	0.096	0.153	0.089	0	0.751
GSM2932950	0.006	0.015	0.015	0.01	0	0.011	0.007	0.01	0.004	0.002	0.005	0.004	0.005	0.075	0.113	0.145	0.049	0.095	0.11	0.133	0.095	0.142	0.041	0	0.723
GSM2932952	0.006	0.016	0.016	0.01	0.005	0.008	0.008	0.009	0.003	0.001	0.004	0.003	0.002	0.077	0.11	0.121	0.058	0.066	0.166	0.136	0.063	0.113	0.09	0	0.729
GSM2932953	0.001	0.002	0.003	0.001	0	0.008	0.009	0	0.014	0.009	0.003	0.004	0	0.044	0.051	0.156	0.093	0.073	0.168	0.05	0.115	0.151	0.099	0	0.676
GSM2932958	0.003	0.008	0.007	0.003	0.004	0.011	0.011	0.004	0.006	0.002	0.002	0.003	0.002	0.07	0.099	0.139	0.101	0.048	0.152	0.095	0.071	0.183	0.042	0.001	0.646
GSM2932962	0.003	0.011	0.014	0.007	0.003	0.003	0.012	0.004	0.003	0.001	0.003	0.001	0.001	0.025	0.056	0.119	0.079	0.061	0.287	0.096	0.047	0.167	0.061	0	0.622
GSM2932964	0.003	0.013	0.013	0.008	0.004	0.01	0.005	0.007	0.005	0.002	0.008	0.008	0.002	0.077	0.15	0.095	0.054	0.051	0.114	0.113	0.128	0.101	0.117	0	0.722
GSM2932965	0.002	0.008	0.016	0.003	0.007	0.011	0.003	0.009	0.001	0.004	0.007	0.004	0.001	0.037	0.168	0.084	0.04	0.086	0.145	0.109	0.075	0.086	0.169	0	0.734
GSM2932966	0.002	0.01	0.008	0.006	0.002	0.008	0.005	0.004	0.008	0.005	0.007	0.009	0.003	0.05	0.082	0.139	0.058	0.078	0.109	0.083	0.16	0.107	0.135	0	0.783
GSM2932969	0.003	0.009	0.008	0.005	0.001	0.005	0.005	0.005	0.007	0.003	0.006	0.006	0.002	0.08	0.096	0.082	0.063	0.086	0.14	0.074	0.129	0.133	0.118	0	0.738
GSM2932970	0.003	0.012	0.013	0.007	0.003	0.005	0.005	0.007	0.006	0.002	0.007	0.005	0.003	0.09	0.119	0.136	0.059	0.102	0.113	0.095	0.135	0.106	0.045	0	0.736
GSM2932973	0.002	0.009	0.012	0.002	0.007	0.009	0.003	0.009	0.003	0.002	0.007	0.004	0.001	0.019	0.214	0.106	0.026	0.027	0.184	0.093	0.099	0.094	0.137	0	0.706
GSM2932974	0.002	0.009	0.009	0.004	0.002	0.005	0.004	0.004	0.007	0.004	0.006	0.007	0.002	0.083	0.076	0.142	0.04	0.089	0.141	0.079	0.101	0.135	0.114	0	0.748
GSM2932975	0.002	0.01	0.01	0.005	0.003	0.004	0.003	0.005	0.005	0.004	0.009	0.008	0.003	0.072	0.093	0.105	0.055	0.052	0.16	0.076	0.142	0.103	0.142	0	0.815
GSM2932976	0.004	0.011	0.013	0.007	0.002	0.005	0.005	0.006	0.006	0.001	0.007	0.005	0.004	0.082	0.083	0.091	0.1	0.058	0.175	0.094	0.118	0.064	0.134	0	0.677
GSM2932979	0.006	0.018	0.019	0.011	0.007	0.006	0.004	0.006	0.003	0	0.004	0.004	0.004	0.045	0.168	0.08	0.095	0.031	0.184	0.141	0.058	0.138	0.059	0	0.677
GSM2932981	0.005	0.012	0.013	0.008	0.003	0.004	0.005	0.007	0.005	0.004	0.005	0.002	0.001	0.064	0.113	0.139	0.055	0.085	0.161	0.099	0.084	0.118	0.082	0	0.719
GSM2932983	0.002	0.007	0.013	0.003	0.004	0.011	0.005	0.008	0.002	0.002	0.005	0.005	0.003	0.048	0.196	0.119	0.082	0.006	0.118	0.092	0.095	0.166	0.079	0	0.638
GSM2932984	0.006	0.02	0.016	0.012	0.002	0.011	0.004	0.014	0.008	0.001	0.006	0.007	0.004	0.043	0.16	0.073	0.034	0.051	0.104	0.144	0.169	0.101	0.12	0	0.803
GSM2932986	0.008	0.024	0.02	0.014	0	0.011	0.006	0.017	0.004	0.001	0.006	0.005	0.007	0.07	0.196	0.079	0.047	0.07	0.08	0.17	0.129	0.1	0.059	0	0.777
GSM2932992	0.004	0.015	0.016	0.009	0.005	0.012	0.005	0.007	0.004	0.001	0.006	0.007	0.001	0.021	0.164	0.104	0.038	0.048	0.144	0.128	0.11	0.145	0.097	0	0.739
GSM2932993	0.002	0.008	0.01	0.005	0.002	0.006	0.005	0.003	0.007	0.003	0.007	0.008	0.004	0.051	0.05	0.122	0.107	0.045	0.163	0.078	0.138	0.111	0.137	0	0.752
GSM2932994	0.002	0.006	0.007	0.004	0.001	0.006	0.002	0.005	0.007	0.01	0.011	0.009	0.003	0.061	0.038	0.106	0.064	0.056	0.174	0.061	0.184	0.064	0.191	0	0.811
GSM2932996	0.004	0.011	0.013	0.007	0.002	0.008	0.007	0.009	0.004	0.002	0.005	0.004	0.002	0.04	0.144	0.126	0.06	0.077	0.148	0.108	0.092	0.117	0.088	0	0.712
GSM2932997	0.009	0.023	0.026	0.014	0.008	0.005	0.001	0.021	0.002	0	0.006	0.004	0.003	0.036	0.228	0.046	0.062	0.012	0.117	0.182	0.085	0.123	0.109	0	0.671
GSM2932999	0.003	0.011	0.011	0.007	0.002	0.008	0.007	0.006	0.005	0.003	0.005	0.007	0.003	0.031	0.141	0.149	0.057	0.057	0.195	0.097	0.105	0.124	0.045	0	0.6
GSM2933002	0.004	0.011	0.011	0.006	0.004	0.005	0.008	0.006	0.004	0	0.004	0.004	0.002	0.065	0.091	0.124	0.07	0.043	0.251	0.094	0.073	0.133	0.057	0	0.715
GSM2933005	0.003	0.009	0.011	0.006	0.003	0.005	0.004	0.002	0.004	0.002	0.005	0.004	0.001	0.049	0.12	0.12	0.094	0.083	0.182	0.08	0.074	0.105	0.095	0	0.764
GSM2933010	0.003	0.013	0.015	0.007	0.005	0.006	0.007	0.004	0.003	0.001	0.002	0.002	0.001	0.08	0.094	0.102	0.06	0.093	0.234	0.116	0.039	0.121	0.061	0	0.785
GSM2933011	0.003	0.012	0.011	0.006	0.003	0.009	0.007	0.005	0.005	0.005	0.006	0.003	0.001	0.062	0.092	0.116	0.061	0.118	0.198	0.101	0.105	0.052	0.094	0	0.704
GSM2933015	0.002	0.007	0.009	0.004	0.004	0.006	0.004	0.005	0.007	0.002	0.009	0.009	0.004	0.027	0.105	0.101	0.071	0.038	0.211	0.074	0.146	0.135	0.093	0	0.723
GSM2933018	0.003	0.011	0.012	0.007	0.002	0.004	0.005	0.006	0.007	0.001	0.006	0.007	0.004	0.066	0.084	0.116	0.067	0.037	0.208	0.09	0.122	0.127	0.082	0	0.777
GSM2933026	0.003	0.01	0.012	0.005	0.006	0.007	0.009	0.004	0.001	0	0.001	0	0	0.051	0.105	0.117	0.064	0.062	0.241	0.091	0.025	0.098	0.147	0	0.679
GSM2933029	0.002	0.013	0.008	0.006	0.002	0.012	0.01	0.006	0.009	0.005	0.004	0.008	0.003	0.05	0.02	0.183	0.047	0.111	0.161	0.108	0.145	0.088	0.088	0	0.739
GSM2933031	0.003	0.013	0.012	0.007	0.005	0.009	0.007	0.007	0.006	0.001	0.004	0.007	0.004	0.045	0.177	0.151	0.069	0.069	0.105	0.112	0.107	0.152	0.013	0	0.63
GSM2933032	0.001	0.005	0.004	0.003	0.002	0.004	0.003	0.002	0.006	0.003	0.005	0.006	0.001	0.059	0.054	0.14	0.048	0.052	0.239	0.042	0.106	0.143	0.118	0	0.757
GSM2932841	0.005	0.013	0.012	0.007	0.003	0.004	0.003	0.006	0.004	0.003	0.009	0.006	0.003	0.091	0.12	0.064	0.053	0.073	0.16	0.096	0.12	0.107	0.116	0	0.799
GSM2932843	0.003	0.011	0.012	0.006	0.003	0.005	0.004	0.006	0.003	0.002	0.004	0.003	0.002	0.067	0.11	0.133	0.096	0.071	0.139	0.09	0.073	0.123	0.098	0	0.769
GSM2932845	0.006	0.016	0.018	0.01	0.004	0.007	0.005	0.012	0.002	0.001	0.006	0.005	0.003	0.057	0.137	0.079	0.043	0.042	0.208	0.135	0.1	0.123	0.076	0	0.79
GSM2932846	0.005	0.012	0.011	0.007	0.003	0.008	0.004	0.008	0.002	0.003	0.005	0.005	0.002	0.06	0.136	0.087	0.027	0.039	0.237	0.096	0.111	0.093	0.114	0	0.854
GSM2932853	0.005	0.018	0.018	0.01	0.003	0.008	0.003	0.01	0.003	0.003	0.006	0.006	0.004	0.054	0.109	0.053	0.075	0.065	0.217	0.129	0.122	0.068	0.107	0	0.832
GSM2932856	0.006	0.015	0.018	0.008	0.003	0.008	0.005	0.01	0.001	0.001	0.002	0.001	0.003	0.082	0.15	0.041	0.062	0.062	0.332	0.123	0.039	0.061	0.048	0	0.732
GSM2932857	0.009	0.024	0.022	0.012	0.005	0.004	0.003	0.016	0	0.001	0.005	0.005	0.005	0.05	0.202	0.055	0.041	0.058	0.203	0.161	0.085	0.118	0.028	0	0.809
GSM2932864	0.006	0.016	0.018	0.008	0.004	0.003	0.006	0.01	0.001	0	0.002	0.001	0.002	0.061	0.1	0.071	0.094	0.024	0.316	0.127	0.028	0.13	0.048	0	0.661
GSM2932866	0.008	0.021	0.019	0.011	0.003	0.009	0.001	0.018	0.001	0	0.016	0.009	0.006	0.076	0.144	0.059	0.034	0.065	0	0.148	0.208	0.129	0.138	0	0.804
GSM2932870	0.008	0.021	0.021	0.013	0.001	0.014	0.002	0.021	0.001	0.001	0.011	0.008	0.007	0.073	0.143	0.075	0	0.092	0.057	0.164	0.198	0.093	0.104	0	0.798
GSM2932873	0.013	0.032	0.027	0.018	0.003	0.011	0.003	0.023	0.002	0	0.006	0.007	0.011	0.034	0.166	0.084	0.013	0.055	0.166	0.218	0.135	0.111	0.018	0	0.754
GSM2932875	0.007	0.019	0.02	0.011	0.006	0.008	0.003	0.01	0.001	0.001	0.003	0.002	0.002	0.038	0.138	0.095	0.073	0.027	0.259	0.146	0.039	0.118	0.067	0	0.763
GSM2932877	0.005	0.01	0.012	0.007	0.004	0.002	0.006	0.008	0.002	0.001	0.005	0.004	0.002	0.088	0.084	0.116	0.106	0.063	0.167	0.09	0.084	0.151	0.053	0	0.734
GSM2932889	0.007	0.02	0.021	0.01	0.005	0.007	0.007	0.007	0.002	0.001	0.002	0.002	0.002	0.063	0.138	0.06	0.068	0.058	0.278	0.157	0.039	0.104	0.034	0	0.739
GSM2932891	0.003	0.007	0.009	0.004	0.003	0.002	0.005	0.004	0.005	0.004	0.007	0.008	0.002	0.096	0.026	0.115	0.091	0.056	0.159	0.073	0.108	0.157	0.119	0	0.723
GSM2932896	0.006	0.018	0.018	0.009	0.004	0.012	0.003	0.011	0.001	0.001	0.007	0.005	0.004	0.051	0.128	0.106	0.045	0.035	0.167	0.142	0.097	0.13	0.1	0	0.783
GSM2932898	0.008	0.024	0.022	0.013	0.002	0.012	0.003	0.015	0.005	0	0.007	0.006	0.006	0.046	0.133	0.052	0.051	0.059	0.192	0.174	0.116	0.099	0.078	0	0.784
GSM2932900	0.004	0.01	0.011	0.007	0.004	0.01	0.004	0.008	0.002	0.001	0.008	0.008	0.003	0.069	0.107	0.118	0.037	0.061	0.103	0.096	0.16	0.138	0.112	0	0.791
GSM2932901	0.006	0.016	0.015	0.007	0.004	0.003	0.003	0.011	0.001	0.003	0.003	0.003	0.003	0.046	0.159	0.015	0.07	0.069	0.381	0.113	0.058	0.089	0	0	0.812
GSM2932902	0.004	0.01	0.011	0.006	0.003	0.008	0.005	0.006	0.007	0.002	0.01	0.009	0.003	0.056	0.057	0.122	0.067	0.052	0.13	0.097	0.157	0.154	0.107	0	0.746
GSM2932906	0.011	0.027	0.028	0.014	0.004	0.009	0.004	0.023	0.001	0	0.009	0.006	0.008	0.05	0.168	0.038	0.057	0.054	0.062	0.202	0.127	0.137	0.105	0	0.717
GSM2932908	0.005	0.013	0.014	0.007	0.003	0.004	0.007	0.006	0.002	0.002	0.005	0.004	0.003	0.054	0.092	0.073	0.086	0.045	0.24	0.107	0.07	0.129	0.104	0	0.68
GSM2932911	0.005	0.016	0.016	0.009	0.005	0	0.005	0.007	0.004	0.004	0.004	0.005	0.001	0.06	0.094	0.067	0.073	0.048	0.271	0.121	0.077	0.092	0.097	0	0.781
GSM2932916	0.004	0.02	0.017	0.01	0.004	0.008	0.005	0.007	0.002	0.002	0.005	0.004	0.005	0.064	0.087	0.046	0.056	0.078	0.337	0.13	0.087	0.039	0.077	0	0.779
GSM2932926	0.011	0.027	0.026	0.014	0.002	0.01	0.004	0.014	0.004	0	0.007	0.006	0.006	0.065	0.171	0.035	0.053	0.064	0.109	0.192	0.099	0.151	0.061	0	0.762
GSM2932935	0.005	0.014	0.016	0.008	0.004	0.001	0.005	0.008	0.005	0.003	0.006	0.005	0.003	0.05	0.124	0.056	0.056	0.037	0.264	0.121	0.088	0.109	0.096	0	0.813
GSM2932941	0.007	0.018	0.018	0.01	0.003	0.006	0.002	0.014	0	0.004	0.01	0.006	0.006	0.086	0.123	0.055	0.037	0.068	0.127	0.133	0.149	0.108	0.113	0	0.825
GSM2932949	0.007	0.018	0.021	0.009	0.008	0.009	0.005	0.01	0.002	0.001	0.005	0.002	0	0.055	0.173	0.066	0.036	0.042	0.198	0.148	0.063	0.123	0.096	0	0.777
GSM2932955	0.01	0.026	0.023	0.017	0.004	0.006	0.006	0.015	0.002	0	0.002	0.003	0.004	0.075	0.147	0.077	0.044	0.051	0.18	0.178	0.055	0.145	0.048	0	0.768
GSM2932959	0.004	0.01	0.011	0.006	0.002	0.002	0.003	0.007	0.001	0.004	0.004	0.003	0.002	0.081	0.111	0.068	0.064	0.075	0.281	0.084	0.077	0.074	0.084	0	0.848
GSM2932963	0.005	0.016	0.02	0.007	0.007	0.011	0.005	0.006	0.003	0.001	0.005	0.002	0	0.051	0.149	0.086	0.072	0.015	0.217	0.135	0.068	0.111	0.097	0	0.772
GSM2932972	0.004	0.01	0.01	0.005	0.002	0.005	0.001	0.006	0.005	0.005	0.007	0.006	0.005	0.073	0.105	0.108	0.039	0.064	0.17	0.078	0.133	0.114	0.117	0	0.9
GSM2932980	0.001	0.004	0.005	0.002	0.002	0.002	0.003	0.001	0.005	0.005	0.008	0.008	0.001	0.111	0.034	0.097	0.091	0.063	0.203	0.037	0.106	0.118	0.141	0	0.776
GSM2932989	0.006	0.015	0.016	0.01	0.004	0.007	0.005	0.009	0.001	0	0.005	0.003	0.004	0.048	0.133	0.078	0.071	0.054	0.185	0.116	0.084	0.151	0.078	0	0.68
GSM2932998	0.003	0.012	0.012	0.007	0.004	0.007	0.007	0.004	0.004	0.001	0.007	0.006	0.002	0.066	0.049	0.13	0.092	0.046	0.179	0.105	0.094	0.15	0.089	0	0.719
GSM2933000	0.01	0.024	0.025	0.011	0.007	0.01	0.004	0.017	0	0.001	0.003	0.001	0.002	0.067	0.183	0.028	0.034	0.057	0.245	0.176	0.039	0.137	0.034	0	0.741
GSM2933003	0.004	0.01	0.011	0.006	0.003	0.008	0.003	0.006	0.004	0.006	0.01	0.009	0.002	0.049	0.088	0.102	0.034	0.087	0.159	0.091	0.16	0.097	0.133	0	0.847
GSM2933006	0.005	0.013	0.018	0.009	0.006	0.003	0.005	0.009	0.001	0.001	0.004	0.003	0.001	0.089	0.116	0.078	0.053	0.044	0.201	0.119	0.061	0.148	0.092	0	0.732
GSM2933016	0.005	0.011	0.012	0.006	0.004	0.002	0.007	0.007	0.001	0.002	0.003	0.003	0.002	0.064	0.105	0.06	0.071	0.072	0.318	0.102	0.046	0.102	0.061	0	0.74
GSM2933020	0.005	0.012	0.014	0.005	0.004	0	0.003	0.008	0	0.004	0.003	0.003	0.003	0.028	0.074	0.034	0.085	0.049	0.351	0.098	0.052	0.074	0.155	0	0.754
GSM2933022	0.004	0.014	0.014	0.007	0.005	0.004	0.006	0.005	0	0	0	0	0.001	0.043	0.065	0.113	0.056	0.066	0.388	0.111	0.002	0.094	0.062	0	0.812
GSM2933023	0.006	0.017	0.018	0.01	0.004	0.002	0.011	0.007	0.003	0.001	0.005	0.005	0.003	0.044	0.091	0.048	0.081	0.036	0.232	0.139	0.07	0.181	0.077	0	0.688
GSM2933027	0.004	0.01	0.012	0.007	0.003	0.004	0.004	0.006	0.003	0.005	0.006	0.005	0.001	0.051	0.068	0.047	0.056	0.058	0.248	0.091	0.09	0.14	0.151	0	0.774
GSM2933030	0.006	0.015	0.017	0.009	0.007	0.004	0.007	0.005	0.002	0.001	0.003	0.002	0.002	0.084	0.083	0.087	0.113	0.083	0.205	0.126	0.043	0.123	0.053	0	0.742
GSM2932829	0.009	0.022	0.023	0.014	0.005	0.01	0.005	0.016	0.002	0	0.006	0.005	0.005	0.06	0.143	0.103	0.033	0.041	0.101	0.171	0.113	0.125	0.109	0	0.762
GSM2932830	0.008	0.025	0.021	0.016	0	0.011	0.006	0.014	0.006	0	0.007	0.007	0.006	0.061	0.159	0.088	0.051	0.095	0.083	0.173	0.142	0.106	0.043	0	0.685
GSM2932833	0.008	0.022	0.021	0.014	0.002	0.014	0.003	0.015	0.002	0.001	0.01	0.007	0.005	0.045	0.152	0.088	0.029	0.033	0.067	0.163	0.164	0.107	0.152	0	0.754
GSM2932840	0.008	0.017	0.023	0.01	0.006	0.01	0.004	0.012	0.002	0	0.006	0.005	0.005	0.058	0.163	0.088	0.043	0.055	0.109	0.156	0.081	0.159	0.088	0	0.769
GSM2932842	0.008	0.025	0.019	0.016	0.001	0.006	0.005	0.018	0.005	0	0.006	0.007	0.008	0.063	0.163	0.066	0.032	0.087	0.097	0.16	0.163	0.105	0.064	0	0.724
GSM2932849	0.004	0.014	0.015	0.007	0.004	0.006	0.005	0.008	0.002	0.001	0.006	0.002	0.001	0.104	0.134	0.006	0.077	0.073	0.217	0.11	0.07	0.131	0.078	0	0.736
GSM2932851	0.005	0.019	0.016	0.011	0.005	0.007	0.003	0.009	0.006	0	0.009	0.007	0.002	0.051	0.117	0.1	0.044	0.088	0.153	0.127	0.148	0.094	0.08	0	0.821
GSM2932855	0.001	0.003	0.003	0.001	0.001	0.002	0.001	0.002	0.003	0.004	0.003	0.003	0	0.066	0.076	0.101	0.065	0.051	0.311	0.024	0.066	0.09	0.15	0	0.842
GSM2932861	0.005	0.012	0.013	0.008	0.003	0.006	0.003	0.009	0.006	0.002	0.007	0.007	0.003	0.081	0.139	0.081	0.034	0.057	0.174	0.099	0.152	0.086	0.098	0	0.816
GSM2932865	0.009	0.02	0.023	0.013	0.001	0.015	0.005	0.014	0.003	0	0.008	0.006	0.005	0.051	0.159	0.076	0.034	0.049	0.121	0.173	0.121	0.135	0.081	0	0.681
GSM2932868	0.004	0.011	0.013	0.007	0.004	0.005	0.006	0.005	0.005	0.002	0.006	0.006	0.002	0.086	0.076	0.123	0.056	0.074	0.173	0.101	0.099	0.123	0.089	0	0.765
GSM2932869	0.004	0.012	0.014	0.008	0.006	0.003	0.008	0.003	0	0	0	0	0	0.067	0.132	0.075	0.071	0.063	0.256	0.093	0.006	0.17	0.068	0	0.701
GSM2932872	0.004	0.012	0.012	0.008	0.001	0.009	0.003	0.01	0.006	0.004	0.013	0.012	0.004	0.068	0.124	0.084	0.033	0.039	0.061	0.104	0.22	0.097	0.172	0	0.802
GSM2932876	0.002	0.006	0.009	0.004	0.003	0.002	0.003	0.004	0.001	0.001	0.002	0.002	0.001	0.06	0.126	0.137	0.062	0.077	0.247	0.06	0.03	0.132	0.068	0	0.752
GSM2932878	0.006	0.016	0.019	0.009	0.005	0.011	0.006	0.009	0.005	0	0.004	0.004	0.003	0.067	0.149	0.08	0.036	0.06	0.159	0.146	0.08	0.138	0.084	0	0.74
GSM2932879	0.008	0.021	0.021	0.011	0.003	0.008	0.008	0.012	0.001	0.001	0.002	0.002	0.003	0.046	0.153	0.06	0.075	0.036	0.325	0.167	0.03	0.099	0.008	0	0.7
GSM2932881	0.002	0.007	0.012	0.003	0.003	0.011	0.004	0.005	0.003	0.005	0.01	0.005	0	0.065	0.103	0.142	0.014	0.067	0.104	0.088	0.112	0.126	0.18	0	0.775
GSM2932882	0.002	0.009	0.007	0.005	0.001	0.006	0.003	0.005	0.007	0.005	0.01	0.009	0.001	0.06	0.076	0.101	0.047	0.06	0.192	0.07	0.17	0.088	0.137	0	0.816
GSM2932886	0.012	0.028	0.029	0.016	0.004	0.01	0.006	0.019	0	0	0.009	0.004	0.005	0.048	0.152	0.041	0.021	0.05	0.156	0.211	0.096	0.151	0.073	0	0.714
GSM2932887	0.006	0.017	0.016	0.011	0.003	0.007	0.003	0.013	0.002	0.001	0.006	0.006	0.003	0.078	0.13	0.068	0.035	0.068	0.219	0.127	0.119	0.094	0.062	0	0.819
GSM2932890	0.005	0.015	0.015	0.01	0.003	0.008	0.005	0.01	0.004	0.001	0.006	0.007	0.005	0.042	0.102	0.119	0.04	0.076	0.126	0.117	0.148	0.121	0.109	0	0.783
GSM2932892	0.008	0.017	0.019	0.01	0.003	0.006	0.007	0.013	0.003	0.001	0.007	0.005	0.003	0.056	0.131	0.093	0.054	0.049	0.18	0.149	0.092	0.111	0.084	0	0.719
GSM2932899	0.005	0.012	0.02	0.008	0.007	0.009	0.001	0.016	0.001	0.002	0.011	0.004	0	0.052	0.19	0.015	0.03	0.062	0.08	0.13	0.127	0.132	0.183	0	0.713
GSM2932904	0.006	0.016	0.015	0.009	0.003	0.007	0.004	0.011	0.006	0.001	0.01	0.008	0.005	0.081	0.125	0.1	0.062	0.044	0.064	0.125	0.156	0.12	0.122	0	0.751
GSM2932913	0.006	0.015	0.017	0.009	0.004	0.009	0.003	0.013	0.002	0.001	0.011	0.007	0.003	0.062	0.116	0.095	0.02	0.065	0.109	0.126	0.146	0.122	0.138	0	0.808
GSM2932915	0.01	0.027	0.023	0.014	0.003	0.011	0.004	0.016	0.004	0	0.005	0.005	0.007	0.045	0.184	0.108	0.02	0.069	0.143	0.185	0.099	0.123	0.024	0	0.741
GSM2932917	0.005	0.015	0.016	0.011	0.004	0.004	0.006	0.009	0.001	0	0.003	0.003	0.002	0.071	0.117	0.087	0.077	0.061	0.245	0.115	0.064	0.109	0.053	0	0.696
GSM2932919	0.004	0.011	0.015	0.008	0.004	0.007	0.005	0.009	0.002	0.001	0.006	0.004	0	0.067	0.132	0.098	0.048	0.028	0.208	0.104	0.098	0.129	0.087	0	0.69
GSM2932927	0.002	0.009	0.009	0.005	0.003	0.002	0.005	0.005	0.002	0.001	0.002	0.002	0.001	0.1	0.051	0.076	0.075	0.096	0.332	0.077	0.032	0.103	0.058	0	0.765
GSM2932933	0.005	0.012	0.013	0.008	0.004	0.005	0.004	0.009	0.001	0.001	0.007	0.003	0.003	0.076	0.139	0.08	0.101	0.07	0.136	0.097	0.091	0.142	0.068	0	0.713
GSM2932937	0.01	0.025	0.023	0.015	0.004	0.013	0.002	0.014	0.002	0	0.009	0.009	0.006	0.086	0.151	0.064	0.028	0.073	0.06	0.179	0.147	0.128	0.084	0	0.781
GSM2932942	0.002	0.01	0.014	0.004	0.006	0.007	0.002	0.01	0.001	0.003	0.007	0.002	0	0.072	0.18	0.06	0.01	0.064	0.13	0.091	0.093	0.124	0.175	0	0.73
GSM2932944	0.005	0.018	0.019	0.011	0.004	0.004	0.007	0.01	0.002	0.001	0.002	0.002	0.001	0.055	0.176	0.097	0.053	0.046	0.209	0.135	0.04	0.118	0.072	0	0.768
GSM2932947	0.004	0.015	0.015	0.007	0.003	0.009	0.004	0.008	0.005	0.003	0.006	0.005	0.002	0.035	0.105	0.132	0.04	0.051	0.164	0.121	0.091	0.138	0.123	0	0.782
GSM2932951	0.011	0.029	0.029	0.014	0.004	0.013	0.004	0.015	0.002	0	0.008	0.005	0.007	0.072	0.145	0	0.042	0.052	0.151	0.211	0.096	0.151	0.079	0	0.724
GSM2932957	0.01	0.022	0.025	0.01	0.006	0.011	0.002	0.021	0	0	0.011	0.001	0.003	0.021	0.202	0.005	0.048	0.018	0.138	0.173	0.118	0.126	0.152	0	0.69
GSM2932960	0.005	0.014	0.015	0.01	0.003	0.005	0.006	0.009	0.002	0	0.005	0.004	0.004	0.076	0.134	0.099	0.057	0.04	0.17	0.113	0.089	0.162	0.06	0	0.721
GSM2932961	0.005	0.013	0.016	0.007	0.004	0.008	0.006	0.009	0.003	0.001	0.004	0.003	0.001	0.068	0.137	0.119	0.101	0.02	0.176	0.125	0.056	0.163	0.036	0	0.683
GSM2932968	0.003	0.012	0.013	0.005	0.002	0.008	0.003	0.006	0.003	0.003	0.006	0.004	0.001	0.05	0.126	0.086	0.033	0.038	0.256	0.099	0.078	0.099	0.135	0	0.836
GSM2932977	0.006	0.02	0.018	0.011	0.003	0.009	0.004	0.012	0.003	0.001	0.004	0.004	0.003	0.082	0.137	0.078	0.04	0.055	0.191	0.146	0.078	0.132	0.062	0	0.792
GSM2932978	0.005	0.012	0.012	0.008	0.001	0.007	0.003	0.009	0.004	0.003	0.008	0.008	0.005	0.056	0.097	0.145	0.062	0.09	0.083	0.097	0.158	0.112	0.101	0	0.836
GSM2932985	0.009	0.024	0.022	0.015	0.004	0.011	0.003	0.018	0.003	0	0.007	0.005	0.004	0.101	0.177	0.063	0.032	0.076	0.083	0.174	0.131	0.091	0.071	0	0.767
GSM2932987	0.007	0.02	0.019	0.013	0.003	0.01	0.006	0.014	0.003	0	0.005	0.006	0.004	0.083	0.157	0.127	0.044	0.042	0.079	0.154	0.112	0.123	0.077	0	0.681
GSM2932988	0.005	0.014	0.016	0.008	0.004	0.004	0.004	0.007	0.003	0.003	0.007	0.004	0.002	0.082	0.126	0.061	0.064	0.075	0.189	0.118	0.084	0.127	0.072	0	0.763
GSM2932990	0.005	0.012	0.014	0.006	0.005	0.001	0.007	0.005	0	0	0	0	0	0.059	0.122	0.083	0.09	0.03	0.368	0.098	0	0.132	0.019	0	0.733
GSM2932991	0.003	0.009	0.009	0.005	0.002	0.005	0.003	0.005	0.004	0.003	0.005	0.004	0.001	0.081	0.097	0.054	0.057	0.083	0.282	0.078	0.08	0.095	0.093	0	0.794
GSM2933001	0.004	0.013	0.013	0.007	0.002	0.008	0.005	0.007	0.006	0.006	0.007	0.007	0.001	0.112	0.091	0.08	0.043	0.063	0.158	0.111	0.126	0.087	0.13	0	0.817
GSM2933004	0.006	0.018	0.02	0.011	0.003	0.01	0.006	0.009	0.002	0	0.005	0.003	0.002	0.061	0.187	0.058	0.057	0.03	0.198	0.15	0.056	0.135	0.068	0	0.685
GSM2933007	0.001	0.01	0.01	0.006	0.004	0.005	0.007	0.004	0.005	0.003	0.007	0.005	0.001	0.083	0.055	0.135	0.075	0.061	0.11	0.09	0.104	0.165	0.122	0	0.712
GSM2933008	0.006	0.021	0.024	0.013	0.005	0.009	0.007	0.008	0.006	0.001	0.009	0.004	0	0.099	0.099	0.044	0.077	0.028	0.172	0.171	0.103	0.052	0.154	0	0.63
GSM2933013	0.006	0.017	0.02	0.011	0.005	0.009	0.005	0.011	0.004	0	0.002	0.005	0.005	0.09	0.157	0.092	0.062	0.055	0.163	0.146	0.074	0.122	0.04	0	0.709
GSM2933017	0.004	0.011	0.012	0.004	0.003	0.009	0.003	0.007	0.003	0.006	0.014	0.01	0.005	0.057	0.114	0.078	0.052	0.064	0.07	0.095	0.189	0.116	0.165	0	0.834
GSM2933019	0.001	0.003	0.005	0.001	0.002	0.003	0	0.005	0.001	0.011	0.015	0.004	0	0.046	0.151	0.069	0.005	0.054	0.132	0.036	0.176	0.075	0.254	0	0.793
GSM2933021	0.004	0.012	0.013	0.007	0.002	0.008	0.004	0.008	0.001	0.004	0.008	0.006	0.003	0.064	0.132	0.089	0.026	0.068	0.181	0.104	0.121	0.106	0.109	0	0.837
GSM2933024	0.007	0.015	0.017	0.009	0.003	0.008	0.003	0.012	0.003	0.004	0.011	0.009	0.005	0.07	0.107	0.074	0.045	0.06	0.157	0.13	0.167	0.081	0.109	0	0.84
GSM2933028	0.005	0.01	0.011	0.006	0.002	0.007	0.005	0.007	0.004	0.002	0.006	0.008	0.005	0.086	0.098	0.127	0.036	0.099	0.164	0.095	0.128	0.112	0.055	0	0.799
GSM2932807	0	0.001	0.001	0.001	0	0.001	0.002	0.001	0.013	0.015	0.005	0.008	0.003	0.038	0.059	0.169	0.047	0.084	0.154	0.017	0.182	0.13	0.12	0.001	0.729
GSM2932808	0	0.004	0.003	0.002	0.002	0.005	0.004	0	0.004	0.006	0.005	0.004	0	0.061	0.063	0.143	0.087	0.056	0.189	0.036	0.106	0.182	0.078	0	0.653
GSM2932809	0.001	0.006	0.006	0.004	0.002	0.008	0.006	0.003	0.005	0.005	0.007	0.005	0	0	0.109	0.199	0.085	0.053	0.117	0.061	0.134	0.178	0.063	0	0.636
GSM2932810	0	0.004	0.004	0.003	0.002	0.004	0.006	0.001	0.006	0.008	0.003	0.004	0.002	0.017	0.115	0.15	0.045	0.11	0.207	0.048	0.095	0.128	0.085	0	0.61
GSM2932811	0	0	0	0	0	0	0	0	0.012	0.015	0.004	0.004	0.002	0.033	0	0.147	0.148	0.074	0.179	0	0.144	0.125	0.15	0.002	0.567
GSM2932812	0	0.001	0.002	0.001	0.001	0.002	0.002	0.001	0.004	0.006	0.004	0.002	0.001	0.004	0.131	0.147	0.094	0.107	0.186	0.016	0.093	0.138	0.085	0	0.572
GSM2932813	0	0	0	0	0	0	0	0	0.005	0.005	0.007	0.012	0.002	0.072	0.069	0.113	0.114	0.065	0.146	0	0.158	0.119	0.144	0.002	0.682
GSM2932814	0	0	0	0	0	0	0.001	0	0.009	0.007	0.005	0.008	0	0.029	0.084	0.133	0.113	0.036	0.193	0.003	0.106	0.195	0.108	0	0.613
GSM2932815	0	0.002	0.003	0.002	0.001	0.003	0.002	0.001	0.005	0.005	0.006	0.005	0	0.025	0.157	0.112	0.081	0.031	0.215	0.028	0.11	0.107	0.133	0.001	0.543
GSM2932816	0	0	0	0	0	0	0	0	0.006	0.012	0.009	0.01	0.001	0.044	0.069	0.163	0.055	0.103	0.148	0	0.183	0.094	0.139	0.001	0.65
GSM2932817	0	0	0	0	0	0	0	0	0.011	0.008	0.006	0.01	0.001	0.051	0.064	0.143	0.064	0.115	0.183	0	0.149	0.149	0.083	0.001	0.649
GSM2932818	0.001	0.006	0.005	0.003	0.002	0.004	0.004	0.002	0.005	0.003	0.005	0.006	0.002	0.017	0.123	0.171	0.102	0.082	0.172	0.048	0.109	0.158	0.02	0	0.654
GSM2932819	0	0	0	0	0	0	0	0	0.006	0.004	0.002	0.003	0	0.038	0.055	0.203	0.136	0.06	0.172	0	0.074	0.177	0.085	0	0.633
GSM2932820	0.005	0.01	0.01	0.007	0.002	0.01	0.006	0.008	0.007	0.002	0.005	0.008	0.006	0.013	0.163	0.13	0.044	0.07	0.132	0.102	0.166	0.128	0.053	0	0.625
GSM2932821	0.003	0.006	0.007	0.004	0.001	0.004	0.004	0.006	0.006	0.002	0.006	0.011	0.004	0.039	0.14	0.148	0.086	0.082	0.088	0.063	0.164	0.126	0.066	0	0.658
GSM2932822	0	0	0	0	0	0	0	0	0.019	0.014	0.003	0.008	0.001	0.06	0.016	0.174	0.088	0.061	0.185	0	0.135	0.154	0.128	0.002	0.573
GSM2932823	0	0	0	0	0.001	0.002	0.002	0	0.008	0.004	0	0	0.001	0.052	0.136	0.111	0.049	0.046	0.254	0.009	0.082	0.171	0.089	0	0.535
GSM2932824	0.003	0.01	0.009	0.007	0.002	0.007	0.005	0.007	0.006	0.001	0.009	0.005	0.003	0.022	0.155	0.139	0.033	0.136	0.162	0.081	0.186	0.037	0.049	0	0.568
GSM2932825	0	0.003	0.003	0.002	0.002	0.003	0.002	0.001	0.002	0.001	0.002	0.002	0	0.07	0.158	0.126	0.092	0.096	0.238	0.025	0.057	0.08	0.059	0	0.515
GSM2932826	0	0.001	0.001	0	0	0.002	0.002	0.001	0.009	0.003	0.004	0.007	0.002	0.055	0.084	0.13	0.124	0.061	0.167	0.014	0.119	0.129	0.117	0.001	0.619

## Sheet: Supplementary Table 6
Supplementary Table 6:The XSum score calculated for each small molecule drugs of cMAP database.
id	XSum score
exisulind	-8249.28
clofibrate	-6295.75
MK.886	-1918.99
PHA.00816795	-1242.94
LY.294002	-1167.12
NU.1025	-898.094
sirolimus	-777.592
alsterpaullone	-438.751
cephaeline	-375.707
BCB000039	-334.798
iloprost	-328.368
X0297417.0002B	-312.136
methotrexate	-302.654
AG.028671	-302.347
GW.8510	-296.371
STOCK1N.35874	-237.493
CAY.10397	-233.586
emetine	-233.162
quinostatin	-232.998
fulvestrant	-231.251
wortmannin	-230.083
AR.A014418	-222.794
tolbutamide	-215.051
sodium.phenylbutyrate	-188.726
CP.863187	-183.151
AG.013608	-177.988
BAS.012416453	-172.408
X0198306.0000	-169.694
valproic.acid	-167.984
Gly.His.Lys	-167.247
X0317956.0000	-156.4
amantadine	-153.498
apigenin	-149.527
sulindac	-149.101
Prestwick.675	-148.575
neostigmine.bromide	-141.835
amrinone	-135.135
CP.645525.01	-134.501
dilazep	-132.641
resveratrol	-130.212
harmine	-123.027
aciclovir	-121.027
monastrol	-120.439
etidronic.acid	-119.863
etoposide	-116.634
cefadroxil	-111.126
azathioprine	-107.764
CP.690334.01	-102.621
CP.320650.01	-102.317
X12.13.EODE	-101.763
papaverine	-98.4496
halofantrine	-97.0078
X0173570.0000	-96.5911
trapidil	-96.4814
etamivan	-95.0638
mycophenolic.acid	-90.8763
citalopram	-87.8139
X0225151.0000	-84.6057
colforsin	-83.5471
meteneprost	-83.1083
tetracycline	-81.7912
hycanthone	-81.6082
nadolol	-80.5219
lidocaine	-79.3614
simvastatin	-79.2476
finasteride	-78.5663
letrozole	-77.9667
stachydrine	-77.9317
pirinixic.acid	-77.1954
troglitazone	-76.3504
azapropazone	-76.063
sulfamethoxazole	-75.656
ethaverine	-75.4668
harman	-75.417
metacycline	-74.9447
ethambutol	-74.8886
cytisine	-74.7309
ellipticine	-74.2432
X6.bromoindirubin.3..oxime	-73.4479
fenofibrate	-72.766
levodopa	-72.6
CP.944629	-71.6848
fluvastatin	-71.3476
X6.azathymine	-71.0392
thalidomide	-70.8727
flumequine	-69.318
dantrolene	-68.1642
viomycin	-67.6263
anabasine	-66.0577
piperacillin	-65.6708
thiamine	-65.6642
oleandomycin	-65.2662
levobunolol	-65.0652
valinomycin	-64.3086
BCB000038	-63.8297
aconitine	-63.7797
sulmazole	-63.0849
benzethonium.chloride	-62.5589
bephenium.hydroxynaphthoate	-62.1843
N.acetylmuramic.acid	-61.9522
nalidixic.acid	-61.8221
piromidic.acid	-61.3617
guanabenz	-60.5323
diphenhydramine	-60.3245
propylthiouracil	-60.0142
moracizine	-59.9805
guaifenesin	-59.8106
epirizole	-58.59
proglumide	-57.7968
piroxicam	-56.9573
chlorpropamide	-56.9122
mepacrine	-56.8596
Prestwick.857	-56.4834
guanadrel	-56.3459
sulfamonomethoxine	-55.934
captopril	-55.884
corynanthine	-55.5039
alfaxalone	-55.4573
melatonin	-54.5522
spironolactone	-54.4865
quinpirole	-54.4761
dequalinium.chloride	-54.3346
luteolin	-53.9262
methocarbamol	-53.6515
naftopidil	-52.9418
glipizide	-52.853
sitosterol	-52.5057
X5707885	-52.4609
vitexin	-52.3154
oxymetazoline	-52.1127
arachidonic.acid	-51.8959
dizocilpine	-51.8723
X5186324	-51.2488
penbutolol	-50.2525
theophylline	-50.1333
benzamil	-49.2619
Prestwick.692	-49.2606
sparteine	-48.9726
PNU.0251126	-47.6284
butirosin	-47.621
telenzepine	-47.3911
folic.acid	-47.0428
X5211181	-46.9643
cinoxacin	-46.6863
netilmicin	-46.6401
enalapril	-46.0338
selegiline	-46.0209
rescinnamine	-45.7885
cinchonine	-45.7001
atractyloside	-45.5743
hydroflumethiazide	-45.4548
pepstatin	-45.4307
khellin	-44.4322
bisoprolol	-44.2325
edrophonium.chloride	-44.0237
latamoxef	-43.6526
fenspiride	-43.4566
flucloxacillin	-43.1056
lomefloxacin	-42.1729
pinacidil	-42.0291
nifurtimox	-41.9152
carbarsone	-41.2944
risperidone	-41.2922
valdecoxib	-40.9455
chlormezanone	-40.7019
amiloride	-40.4372
acenocoumarol	-39.894
fenbufen	-39.8165
trimethobenzamide	-39.6639
carbamazepine	-39.4681
pempidine	-39.351
vidarabine	-39.3064
debrisoquine	-39.2775
ramifenazone	-39.25
thioguanosine	-39.1581
bacampicillin	-39.0254
riboflavin	-39.0229
tolnaftate	-38.6765
staurosporine	-38.637
brinzolamide	-38.5837
acebutolol	-38.5802
ceforanide	-37.6354
sulfinpyrazone	-37.4937
gemfibrozil	-37.3819
pentoxifylline	-37.3535
pivmecillinam	-37.0403
pancuronium.bromide	-36.9679
tridihexethyl	-36.5744
X4.hydroxyphenazone	-36.5554
gliquidone	-36.4745
diethylcarbamazine	-36.3232
retrorsine	-36.0496
mifepristone	-35.8805
fenoprofen	-35.8399
etamsylate	-35.3819
ronidazole	-35.251
hemicholinium	-35.2322
zimeldine	-34.8612
hydrocotarnine	-34.6577
indapamide	-34.5169
Prestwick.984	-34.5159
naproxen	-34.5154
dexamethasone	-34.2093
todralazine	-33.9213
Prestwick.642	-33.5544
dehydrocholic.acid	-33.4504
pheniramine	-33.4083
mefexamide	-33.3693
sulfamethoxypyridazine	-33.305
diflunisal	-33.256
quinidine	-33.0183
pipenzolate.bromide	-32.8256
X5149715	-32.4491
carbimazole	-32.3027
cycloserine	-32.2367
cyclopenthiazide	-32.0187
chenodeoxycholic.acid	-31.798
niridazole	-31.1197
DL.PPMP	-31.1167
PHA.00745360	-31.0727
gibberellic.acid	-31.0422
pheneticillin	-31.0047
sulfaphenazole	-30.8783
alpha.ergocryptine	-30.2942
sotalol	-29.9986
etacrynic.acid	-29.6167
oxantel	-29.6058
Prestwick.674	-29.162
pirenzepine	-28.9349
paromomycin	-28.8993
atovaquone	-28.856
minaprine	-28.828
salsolidin	-27.8677
PNU.0230031	-27.8525
dacarbazine	-27.5339
sulfachlorpyridazine	-27.4503
ampicillin	-27.4445
allantoin	-27.4017
metrizamide	-27.1466
X....catechin	-27.0544
phenazopyridine	-26.7035
X6.benzylaminopurine	-26.6795
thiocolchicoside	-26.5812
fosfosal	-26.4655
denatonium.benzoate	-26.3158
PHA.00846566E	-25.8375
proguanil	-25.8215
difenidol	-25.6972
H.89	-25.6561
lovastatin	-25.6339
chrysin	-25.5631
bezafibrate	-25.3332
sulfanilamide	-25.0635
hexylcaine	-25.0397
naloxone	-24.5907
cefotaxime	-24.5854
noscapine	-24.5639
lymecycline	-24.2881
ascorbic.acid	-24.1663
ergocalciferol	-24.0783
ribavirin	-24.0633
etiocholanolone	-24.0455
lincomycin	-23.9843
vancomycin	-23.945
syrosingopine	-23.6526
X2.aminobenzenesulfonamide	-23.6244
molsidomine	-23.5162
skimmianine	-23.3739
tropine	-23.2752
X7.aminocephalosporanic.acid	-23.1147
monocrotaline	-22.8425
flavoxate	-22.6529
cefalonium	-22.5913
etifenin	-22.4152
cloxacillin	-22.3733
nicergoline	-22.3105
Prestwick.685	-22.0934
Prestwick.689	-21.8406
xylometazoline	-21.793
artemisinin	-21.7442
midecamycin	-21.5352
metoclopramide	-21.0717
chlorambucil	-20.8905
pilocarpine	-20.8233
zaprinast	-20.7186
spiramycin	-20.5961
sulfamethizole	-20.4014
sulfafurazole	-19.9983
Prestwick.967	-19.9506
aminophenazone	-19.9333
bemegride	-19.5046
adiphenine	-19.4167
sulfasalazine	-19.3518
metformin	-19.2174
scopolamine.N.oxide	-19.1184
L.methionine.sulfoximine	-19.0885
praziquantel	-18.3977
tremorine	-18.3536
bergenin	-18.3388
N.acetyl.L.leucine	-18.2215
lisuride	-17.8488
tiabendazole	-17.7423
probucol	-17.3947
clidinium.bromide	-17.2813
diclofenac	-17.2759
cyanocobalamin	-17.1782
mecamylamine	-17.0893
arcaine	-16.8965
bumetanide	-16.883
dicloxacillin	-16.7307
N6.methyladenosine	-16.5743
sulfadimethoxine	-16.4609
hydrochlorothiazide	-16.2061
alfuzosin	-15.9308
cefsulodin	-15.839
Prestwick.1103	-15.814
bupivacaine	-15.6844
sulconazole	-15.6768
seneciphylline	-15.4424
ciprofloxacin	-15.3251
X10.methoxyharmalan	-15.1826
mefenamic.acid	-14.8302
quinethazone	-14.7358
etanidazole	-14.2231
fursultiamine	-14.1833
diclofenamide	-14.0167
glycopyrronium.bromide	-13.7515
tocainide	-13.677
nipecotic.acid	-13.5712
physostigmine	-13.5207
eldeline	-13.5009
harmol	-13.3201
ganciclovir	-13.1963
methanthelinium.bromide	-13.1411
isopropamide.iodide	-13.0275
ondansetron	-13.0212
canavanine	-12.9823
gliclazide	-12.84
butamben	-12.6545
lumicolchicine	-12.5447
tolfenamic.acid	-12.489
loracarbef	-12.4247
probenecid	-12.2715
betulin	-11.9683
benzocaine	-11.7983
esculin	-11.6085
dl.alpha.tocopherol	-11.5943
fluocinonide	-11.328
imipenem	-11.3086
aminoglutethimide	-11.1432
homatropine	-10.9533
tiletamine	-10.9019
sulfametoxydiazine	-10.6215
Trolox.C	-10.5994
nilutamide	-10.513
mevalolactone	-10.4635
carbenoxolone	-10.3767
lansoprazole	-10.1037
isotretinoin	-10.0833
sulfacetamide	-10.0206
Prestwick.864	-10.014
suxibuzone	-9.9824
famotidine	-9.94417
indoprofen	-9.8938
diphemanil.metilsulfate	-9.85846
cefmetazole	-9.63156
heptaminol	-9.60879
Y.27632	-9.48164
furaltadone	-9.29048
X3.acetylcoumarin	-9.16065
chloramphenicol	-8.95788
decitabine	-8.71886
X......catechin	-8.51969
atropine.methonitrate	-8.51503
thiamazole	-8.45334
X5248896	-8.41505
mephenesin	-8.26732
meticrane	-8.16026
trimetazidine	-8.15899
canadine	-7.96395
doxycycline	-7.88404
kinetin	-7.7781
lactobionic.acid	-7.6086
amiprilose	-7.46634
merbromin	-7.01032
Prestwick.691	-6.86067
cefamandole	-6.64831
ketotifen	-6.60524
molindone	-6.58861
meclozine	-6.38028
dropropizine	-6.29245
Prestwick.981	-6.19958
naftifine	-5.80109
tobramycin	-5.65195
cefuroxime	-5.59816
Prestwick.559	-5.47135
amprolium	-5.25643
harmalol	-5.22334
ioxaglic.acid	-5.04289
chlortetracycline	-5.03288
trifluridine	-4.69813
Prestwick.1100	-4.16792
paroxetine	-4.07761
alprenolol	-3.98085
X....atenolol	-3.95697
benzbromarone	-3.82888
X3.acetamidocoumarin	-3.77374
harmaline	-3.74924
alverine	-3.72425
raubasine	-3.64163
mexiletine	-3.54222
bambuterol	-3.46158
caffeic.acid	-3.26858
Chicago.Sky.Blue.6B	-3.26091
conessine	-3.13445
galantamine	-3.0811
ribostamycin	-3.04619
adrenosterone	-2.8245
tubocurarine.chloride	-2.7442
desoxycortone	-2.7277
chloropyrazine	-2.54098
bicuculline	-2.48602
beclometasone	-2.24583
cinchonidine	-2.18979
Prestwick.682	-2.06338
sulfaquinoxaline	-1.76355
erythromycin	-1.75357
amylocaine	-1.75081
metronidazole	-1.71651
ozagrel	-1.69995
trimethadione	-1.58768
demecarium.bromide	-1.58247
chlorogenic.acid	-1.57994
benzylpenicillin	-1.51041
zoxazolamine	-1.22785
isocarboxazid	-1.21573
acetohexamide	-1.16138
tiapride	-1.03055
biotin	-0.970797
procyclidine	-0.760131
flucytosine	-0.599197
streptomycin	-0.51918
phenanthridinone	-0.263199
colistin	-0.0115699
chlorphenamine	0.489594
procaine	0.490894
hydroxyachillin	0.529537
demeclocycline	0.581858
etodolac	0.614557
pirlindole	0.941892
mebeverine	1.01445
eucatropine	1.09031
copper.sulfate	1.13352
butacaine	1.14219
metampicillin	1.17621
X5162773	1.44728
acacetin	1.54012
chloroquine	1.65344
pindolol	1.76493
verteporfin	1.77442
homosalate	2.01449
budesonide	2.12991
meropenem	2.16849
canrenoic.acid	2.205
Prestwick.665	2.49784
SB.202190	2.61948
pronetalol	2.68212
roxarsone	2.81928
vorinostat	3.08441
X3.nitropropionic.acid	3.10104
dapsone	3.64986
diltiazem	3.9862
meclofenamic.acid	3.99858
minoxidil	4.0371
calycanthine	4.19132
rifampicin	4.20052
betulinic.acid	4.63676
sulfadoxine	4.90654
methyldopa	5.54203
azlocillin	5.55685
convolamine	5.58167
antimycin.A	5.74477
zomepirac	5.88057
Prestwick.972	5.97219
trimethoprim	6.00414
X2.6.dimethylpiperidine	6.06222
hydroxyzine	6.4083
methapyrilene	6.44766
sulfamerazine	6.45534
triflusal	6.78436
bupropion	6.88188
IC.86621	6.98813
iopromide	7.00564
acemetacin	7.23589
X0316684.0000	7.24524
glycocholic.acid	7.28375
bendroflumethiazide	7.28492
fluorocurarine	7.29842
cefaclor	7.45071
dipyridamole	7.53395
picotamide	7.59924
antazoline	8.11391
nimesulide	8.35757
meclocycline	8.43762
cyclopentolate	8.47322
octopamine	8.48172
bufexamac	8.60939
kanamycin	8.67946
cortisone	9.22374
mimosine	9.23944
naphazoline	9.35288
cinchocaine	9.39306
thiamphenicol	9.56734
cefapirin	9.61631
betazole	9.66432
ticarcillin	9.69472
cicloheximide	9.85731
spaglumic.acid	10.0183
oxybuprocaine	10.0451
scopoletin	10.0996
flurbiprofen	10.1737
isometheptene	10.2803
piperine	10.4696
salsolinol	10.4754
oxaprozin	10.5913
pramocaine	10.6957
tetramisole	10.712
guanethidine	10.9168
aztreonam	10.9991
bretylium.tosilate	11.0108
nalbuphine	11.0602
methyldopate	11.1027
tinidazole	11.1717
nizatidine	11.3179
harpagoside	11.3776
isoflupredone	11.3794
buflomedil	11.4772
topiramate	11.4798
isradipine	11.6012
nomifensine	11.6948
pentetic.acid	11.9325
PF.00539758.00	11.9928
apramycin	12.2063
ethoxyquin	12.2461
acepromazine	12.2751
adipiodone	12.309
palmatine	12.3465
aceclofenac	12.4204
iopamidol	12.4386
Prestwick.920	12.517
atropine	12.561
atracurium.besilate	12.6066
iodixanol	12.6661
guanfacine	12.6664
phentolamine	12.7067
kawain	13.1214
nafcillin	13.1263
hydrastine.hydrochloride	13.359
gentamicin	13.5668
decamethonium.bromide	13.5915
phenacetin	13.6622
riluzole	13.6883
oxybutynin	13.94
HC.toxin	14.2522
meprylcaine	14.3208
diloxanide	14.3379
hecogenin	14.4387
trichlormethiazide	14.472
triamcinolone	14.7199
acetazolamide	15.5055
milrinone	15.7493
calcium.folinate	15.7516
oxprenolol	16.12
metolazone	16.1365
trioxysalen	16.1502
gallamine.triethiodide	16.2578
bromopride	16.3876
heliotrine	16.4771
PF.00539745.00	16.4791
lisinopril	16.5487
N.acetyl.L.aspartic.acid	16.6572
vinpocetine	16.887
altretamine	17.1265
amoxicillin	17.1502
ethotoin	17.2332
propranolol	17.4251
dexibuprofen	17.5006
phensuximide	17.5207
tropicamide	17.582
xylazine	17.5827
reserpine	17.6522
fusidic.acid	17.8061
atropine.oxide	17.8332
levothyroxine.sodium	17.9858
iohexol	18.0344
propoxycaine	18.124
gabapentin	18.4039
levocabastine	18.4955
streptozocin	18.5005
nialamide	18.6639
cyclic.adenosine.monophosphate	18.6699
pralidoxime	18.7863
cinnarizine	18.8826
indometacin	19.0752
dorzolamide	19.216
isoxicam	19.4519
ketorolac	19.5566
oxamniquine	19.5879
ampyrone	19.741
cyclizine	19.7813
phenindione	20.0765
santonin	20.3878
PNU.0293363	20.4715
cromoglicic.acid	20.4838
sulfadiazine	20.4941
tranexamic.acid	20.6039
torasemide	20.759
terazosin	20.7983
naringin	20.8381
X3.hydroxy.DL.kynurenine	20.8696
metanephrine	21.1461
xamoterol	21.3693
X5140203	21.596
Prestwick.1084	21.6934
timolol	21.8617
fluoxetine	21.9184
primidone	21.9837
carbinoxamine	22.0023
dydrogesterone	22.1831
carisoprodol	22.4137
methoxamine	22.4677
bucladesine	22.4807
nicotinic.acid	22.6015
propofol	22.6057
leflunomide	22.695
Prestwick.860	22.7334
Prestwick.1083	22.9418
nifedipine	23.0249
theobromine	23.0403
amikacin	23.1742
flunarizine	23.2022
ajmaline	23.2927
SC.58125	23.3159
idazoxan	23.449
dicoumarol	23.9279
cefotetan	24.1099
morantel	24.4243
ursodeoxycholic.acid	24.4908
tretinoin	24.5019
aminophylline	24.512
citiolone	24.7059
succinylsulfathiazole	24.7425
phenformin	24.7839
memantine	24.9119
omeprazole	24.94
levcycloserine	25.1616
ethionamide	25.2302
PHA.00851261E	25.2574
prilocaine	25.4327
midodrine	25.795
nicardipine	25.8618
ranitidine	25.8754
oxolamine	25.8913
chlortalidone	25.9072
flufenamic.acid	25.9193
altizide	25.9656
cefalexin	26.0311
cetirizine	26.1257
propantheline.bromide	26.2198
baclofen	26.2807
yohimbine	26.3241
sulpiride	26.4267
zardaverine	26.4892
suprofen	26.5042
asiaticoside	26.5798
iproniazid	26.6518
oxybenzone	26.6584
rofecoxib	26.7159
dimenhydrinate	26.7947
biperiden	26.8443
ginkgolide.A	26.8586
flumetasone	27.1288
practolol	27.1436
mepenzolate.bromide	27.1606
pioglitazone	27.3764
cotinine	27.4722
fludroxycortide	27.7842
AG.012559	28.0883
nomegestrol	28.324
cimetidine	28.7712
naltrexone	29.1155
isoniazid	29.1774
R.atenolol	29.2884
norfloxacin	29.3284
methacholine.chloride	29.4784
pyrazinamide	29.5127
erastin	29.6113
pyridoxine	30.2627
alcuronium.chloride	30.4306
tranylcypromine	30.5812
prednicarbate	30.5931
velnacrine	30.7045
rilmenidine	30.7867
tetraethylenepentamine	30.8283
cefazolin	30.9326
prednisolone	30.9326
doxylamine	31.0085
BCB000040	31.0445
fipexide	31.3295
X5194442	31.9598
flunixin	32.1133
terguride	32.2714
flutamide	32.396
repaglinide	32.7048
diazoxide	32.7843
proxyphylline	32.8426
pyrithyldione	33.0975
dexpanthenol	33.1131
neomycin	33.1452
yohimbic.acid	33.1538
roxithromycin	33.2379
doxepin	33.6418
lithocholic.acid	34.0748
doxazosin	34.2689
cefixime	34.3372
tetrahydroalstonine	34.9768
methylprednisolone	35.1505
ketanserin	35.4536
myosmine	35.5089
sulfabenzamide	35.5647
chlorphenesin	35.6255
hydralazine	35.7099
pipemidic.acid	35.8411
fluvoxamine	35.8485
tacrine	35.9907
hesperetin	36.061
ofloxacin	36.0923
levopropoxyphene	36.4243
acetylsalicylsalicylic.acid	36.4957
pergolide	36.4984
metrifonate	36.5266
X5213008	36.9954
zidovudine	37.1455
gelsemine	37.2787
dexpropranolol	37.7132
dimethadione	37.7652
enilconazole	37.9847
oxetacaine	38.4218
triamterene	38.6837
gramine	38.9044
clemastine	38.9323
sulfaguanidine	39.281
benzonatate	39.4263
aminohippuric.acid	39.6187
spiradoline	39.623
corticosterone	39.7948
diflorasone	40.1714
X5152487	40.2594
LM.1685	40.3707
troleandomycin	40.4673
piretanide	40.5099
pargyline	41.452
rosiglitazone	41.5384
benzydamine	41.6934
moroxydine	41.8153
piracetam	41.8624
tetroquinone	41.8667
hydrastinine	41.8927
carteolol	41.9835
niflumic.acid	42.0895
phenazone	42.1224
racecadotril	42.1619
cefotiam	42.1883
propidium.iodide	42.2941
nifenazone	42.6351
X15.S..15.methylprostaglandin.E2	42.9332
vincamine	43.1572
josamycin	43.2169
cefepime	43.2248
benfotiamine	43.4092
depudecin	43.5153
coralyne	43.6115
articaine	43.6157
serotonin	43.6611
hymecromone	44.0171
droperidol	44.4035
iobenguane	44.6001
laudanosine	44.6758
alfadolone	44.7015
pyrimethamine	44.8457
minocycline	44.8569
hexamethonium.bromide	44.9169
methoxsalen	45.0154
amoxapine	45.0339
nitrofurantoin	45.1749
celecoxib	45.3064
triflupromazine	45.3211
fendiline	45.362
abamectin	45.3933
trazodone	45.7296
iocetamic.acid	45.7674
buspirone	45.8032
sulfapyridine	46.0653
X....MK.801	46.2125
etomidate	46.7435
aminocaproic.acid	46.9916
benzthiazide	47.0062
liothyronine	47.0273
glafenine	47.0573
tolmetin	47.1565
novobiocin	47.2138
bromocriptine	47.4105
X5114445	47.888
tetracaine	48.0046
X5151277	48.0093
cefoxitin	48.095
nabumetone	48.441
brompheniramine	48.498
mebhydrolin	48.9743
nisoxetine	49.0652
phenylpropanolamine	49.4228
X5286656	49.4469
dextromethorphan	49.7076
ethisterone	49.7969
hydroquinine	49.8454
moxonidine	49.9599
rolitetracycline	50.2422
sulfathiazole	50.3353
quipazine	50.9272
hydrocortisone	51.074
rifabutin	51.1868
benzathine.benzylpenicillin	51.2603
dihydroergotamine	51.3059
zalcitabine	51.326
dosulepin	51.376
prazosin	51.5022
irinotecan	51.6078
propafenone	51.6684
cefoperazone	51.9243
naftidrofuryl	52.3052
oxytetracycline	52.6405
natamycin	52.8536
scopolamine	53.3503
co.dergocrine.mesilate	53.357
piperidolate	53.3578
pirenperone	53.3602
trichostatin.A	54.0464
amodiaquine	54.184
paracetamol	54.2284
tiaprofenic.acid	54.679
ketoprofen	54.7991
sulfadimidine	54.9956
acetylsalicylic.acid	55.1253
dyclonine	55.2303
ricinine	55.5838
hyoscyamine	55.8649
imidurea	55.9536
clobetasol	56.123
prednisone	56.1514
spectinomycin	56.6064
tolazoline	56.9997
esculetin	58.1695
proxymetacaine	58.2131
foliosidine	58.5313
clomifene	58.5549
flupentixol	59.0027
urapidil	59.1379
ornidazole	59.318
disopyramide	59.507
tracazolate	59.563
estropipate	59.7346
trimethylcolchicinic.acid	60.231
ioversol	60.2829
ipratropium.bromide	60.3084
berberine	60.4051
gabexate	60.4583
idoxuridine	60.5759
furazolidone	61.0614
florfenicol	61.3178
amiodarone	61.3879
flecainide	61.4071
fusaric.acid	61.4225
etofylline	61.7787
clorsulon	62.0011
diperodon	62.3019
pentoxyverine	62.8843
pentolonium	63.3719
sisomicin	63.6283
talampicillin	63.7891
Prestwick.1085	63.8924
semustine	63.8964
isoetarine	63.9762
X5252917	64.9829
mepyramine	65.2546
monorden	66.1234
metyrapone	66.2126
carbachol	66.5024
napelline	66.6223
progesterone	66.8237
dihydrostreptomycin	66.9688
bromperidol	66.9867
betaxolol	67.2913
dipivefrine	67.5985
CP.319743	67.6287
SR.95531	67.8372
ketoconazole	67.943
bethanechol	68.2888
X5279552	68.436
mesoridazine	68.6646
X5186223	68.8526
ciclacillin	68.9768
vanoxerine	69.0259
saquinavir	69.0649
cobalt.chloride	69.0842
calcium.pantothenate	69.738
epitiostanol	70.0006
tyrphostin.AG.1478	70.2632
mephenytoin	70.5511
remoxipride	70.6257
SB.203580	70.8134
X16.16.dimethylprostaglandin.E2	71.2997
ramipril	71.6235
methazolamide	71.6664
enoxacin	71.7218
lidoflazine	71.9873
capsaicin	72.0122
eticlopride	72.4183
SR.95639A	72.4283
meclofenoxate	72.4446
levamisole	72.5447
sertaconazole	72.5766
oxolinic.acid	72.6711
halcinonide	73.2549
bacitracin	73.4333
solasodine	74.0349
X11.deoxy.16.16.dimethylprostaglandin.E2	74.0657
metamizole.sodium	74.2538
danazol	74.616
delsoline	74.6544
clemizole	74.9373
DL.thiorphan	74.9611
PHA.00767505E	75.046
etynodiol	75.3078
dihydroergocristine	75.7681
metitepine	75.9345
glimepiride	76.2788
betonicine	76.7892
tenoxicam	76.8301
tonzonium.bromide	76.8965
etofenamate	77.3617
STOCK1N.28457	77.4138
colecalciferol	77.507
ethosuximide	77.7514
glibenclamide	77.7799
suramin.sodium	78.0202
clebopride	78.0803
tomatidine	78.0825
doxorubicin	78.9556
terconazole	80.1153
picrotoxinin	80.8334
norethisterone	80.9669
carcinine	81.3059
apomorphine	81.3493
Prestwick.664	81.4169
hesperidin	81.4241
PF.01378883.00	81.7934
diphenylpyraline	81.8463
blebbistatin	82.2045
mafenide	83.0916
iopanoic.acid	83.4413
raloxifene	83.7724
X5230742	84.0233
phthalylsulfathiazole	84.5033
betahistine	84.7579
procainamide	85.0508
cisapride	85.1391
flunisolide	85.3242
methylergometrine	85.3687
nifuroxazide	85.4786
karakoline	85.484
ciprofibrate	86.1137
naringenin	86.3528
tamoxifen	86.5306
moxisylyte	86.6165
deferoxamine	86.7602
dirithromycin	86.8689
alclometasone	88.1216
chlorhexidine	89.094
ceftazidime	89.1231
lobelanidine	89.1356
betamethasone	89.2705
clopamide	89.6945
felbinac	90.7079
lorglumide	90.7222
X....isoprenaline.1	90.8024
thioperamide	90.9497
chlorzoxazone	91.9113
drofenine	92.006
rimexolone	93.6584
megestrol	93.8409
terbutaline	93.8432
thiethylperazine	94.8328
protoveratrine.A	94.9359
Prestwick.1082	95.1612
pyrantel	95.7227
isoconazole	95.8297
clorgiline	95.9017
AH.23848	95.9213
corbadrine	96.2581
nystatin	96.3962
phenelzine	96.5614
famprofazone	96.858
butyl.hydroxybenzoate	97.3178
cyclobenzaprine	97.4438
lynestrenol	97.5059
rolipram	97.856
desipramine	97.9255
testosterone	98.4247
meglumine	98.6119
tiratricol	98.792
monobenzone	99.211
cytochalasin.B	99.3381
benserazide	99.4959
ivermectin	99.6389
lobeline	99.8876
puromycin	100.313
ursolic.acid	100.359
cyproterone	100.424
orciprenaline	100.687
pregnenolone	100.796
rottlerin	101.201
alpha.estradiol	101.581
pridinol	101.749
azaperone	101.868
carmustine	101.886
fenoterol	102.065
azacitidine	102.291
isocorydine	102.392
SC.19220	102.445
mefloquine	103.006
fludrocortisone	103.145
isoxsuprine	103.172
tolazamide	104.052
orphenadrine	105.387
docosahexaenoic.acid.ethyl.ester	105.515
clofilium.tosylate	106.096
ikarugamycin	106.497
paclitaxel	106.827
X0175029.0000	107.114
quinisocaine	107.284
epivincamine	107.912
ifenprodil	108.034
S.propranolol	108.147
furosemide	108.147
ritodrine	108.231
benperidol	108.575
lysergol	109.602
thioproperazine	110.099
promethazine	110.54
verapamil	110.634
orlistat	111.246
crotamiton	111.279
nadide	111.406
cefalotin	111.454
medrysone	111.501
sanguinarine	112.227
dinoprostone	113.018
boldine	113.16
noretynodrel	115.277
fluorometholone	116.249
clindamycin	116.326
proadifen	116.345
piperacetazine	116.747
isosorbide	117.007
arecoline	117.702
nimodipine	119.134
alpha.yohimbine	119.486
alimemazine	119.509
pivampicillin	119.869
mephentermine	120.816
butoconazole	121.102
loxapine	122.132
demecolcine	123.573
triprolidine	123.576
estriol	124.414
tyloxapol	124.868
mianserin	124.958
Prestwick.1080	125.317
haloperidol	125.876
nefopam	126.593
diprophylline	127.207
tribenoside	128.063
amphotericin.B	128.246
trihexyphenidyl	128.366
ticlopidine	128.875
amitriptyline	129.691
Prestwick.983	129.77
adenosine.phosphate	130.747
clenbuterol	132.128
oxedrine	132.537
pararosaniline	132.752
dinoprost	132.968
metoprolol	132.998
dobutamine	133.109
nitrofural	133.174
fluticasone	133.341
pseudopelletierine	133.571
fluspirilene	133.758
metaraminol	133.78
labetalol	133.941
tetryzoline	134.127
ambroxol	135.105
maprotiline	135.192
econazole	135.456
kaempferol	135.876
albendazole	136.039
epiandrosterone	136.572
procarbazine	137.274
parbendazole	138.652
clotrimazole	139.535
SC.560	140.161
PF.00562151.00	141.022
tyrphostin.AG.825	142.382
X5255229	142.46
miconazole	143.042
ifosfamide	145.255
androsterone	145.796
pentetrazol	145.864
X....chelidonine	147.34
PF.00875133.00	147.392
X....isoprenaline	147.714
X5155877	151.107
X0179445.0000	153.584
chlorprothixene	156.478
prasterone	156.933
BW.B70C	158.704
metergoline	158.882
alprostadil	159.692
chlorcyclizine	160.181
piribedil	160.679
cloperastine	162.093
nordihydroguaiaretic.acid	162.657
perphenazine	162.999
estrone	163.955
chloropyramine	164.949
protriptyline	166.869
trimipramine	168.371
loperamide	168.48
pentamidine	169.372
X16.phenyltetranorprostaglandin.E2	169.618
meptazinol	169.678
rotenone	173.459
salbutamol	174.019
clozapine	174.339
genistein	176.011
levonorgestrel	176.852
ebselen	177.028
etilefrine	178.449
nortriptyline	179.194
methylbenzethonium.chloride	179.326
pimozide	181.504
homochlorcyclizine	182.079
zuclopenthixol	182.977
X1.4.chrysenequinone	184.132
mestranol	184.437
cantharidin	185.232
estradiol	189.045
imipramine	189.972
scoulerine	190.251
clonidine	190.585
clofazimine	191.381
nitrendipine	191.745
ciclosporin	195.022
quercetin	197.018
X5224221	198.193
bepridil	198.85
camptothecin	199.748
vigabatrin	199.891
alvespimycin	201.157
dioxybenzone	202.778
mitoxantrone	203.138
pyrvinium	203.237
dienestrol	203.249
myricetin	204.618
clioquinol	204.92
levomepromazine	205.394
primaquine	207.757
deptropine	209.396
piperlongumine	210.048
fluphenazine	213.113
tetrandrine	214.664
profenamine	215.806
F0447.0125	216.059
domperidone	218.206
griseofulvin	219.059
norcyclobenzaprine	219.713
vinburnine	221.614
promazine	223.57
equilin	224.391
disulfiram	224.948
benfluorex	225.641
oxyphenbutazone	228.086
mesalazine	231.685
STOCK1N.35215	234.82
clomipramine	235.424
dicycloverine	241.095
X8.azaguanine	242.464
vinblastine	244.586
pimethixene	247.727
tanespimycin	252.212
mometasone	253.438
X5253409	254.847
monensin	257.738
hexetidine	258.283
prenylamine	261.572
lycorine	265.936
metixene	267.186
X5109870	268.873
TTNPB	269.709
felodipine	270.375
diethylstilbestrol	271.243
spiperone	272.71
solanine	273.706
NS.398	280.492
gossypol	286.05
bisacodyl	287.986
hexestrol	294.181
cyproheptadine	296.324
lomustine	299.995
anisomycin	300.18
parthenolide	302.31
perhexiline	303.833
alexidine	307.917
azacyclonol	312.001
colchicine	317.788
daunorubicin	333.147
nocodazole	336.407
prochlorperazine	340.734
tacrolimus	343.262
pizotifen	346.351
strophanthidin	347.699
lasalocid	348.674
calmidazolium	353.053
helveticoside	354.011
fenbendazole	358.901
withaferin.A	362.691
chlorpromazine	364.714
geldanamycin	365.505
terfenadine	369.125
astemizole	369.706
podophyllotoxin	370.911
thiostrepton	371.168
C.75	381.172
menadione	388.46
niclosamide	399.589
suloctidil	404.548
digitoxigenin	406.14
mebendazole	409.162
digoxin	411.33
digoxigenin	419.552
trifluoperazine	421.051
beta.escin	422.186
thapsigargin	422.312
ionomycin	424.908
H.7	425.636
ouabain	436.873
X5182598	445.662
securinine	462.148
ciclopirox	470.382
phenoxybenzamine	484.59
lanatoside.C	518.366
X15.delta.prostaglandin.J2	559.932
scriptaid	607.866
MG.132	612.653
celastrol	649.321
proscillaridin	651.579
thioridazine	752.062
X4.5.dianilinophthalimide	799.124
MG.262	902.882
W.13	1023.72
arachidonyltrifluoromethane	1078.41
butein	1759.41
imatinib	2474.4
mercaptopurine	2980.77
fasudil	3055.44
STOCK1N.35696	5330.47
AH.6809	7362.23
MS.275	10442.5
